# Supplementary material for: Osteocytes/Osteoblasts Produce SAA3 to Regulate Hepatic Metabolism of Cholesterol
Source: Adv Sci (Weinh). 2024 Apr 13;11(24):2307818. doi: 10.1002/advs.202307818 (PMC11199997; doi:10.1002/advs.202307818)
Supplement: Supplementary file 2 — Supporting Information [file ADVS-11-2307818-s001.zip]

Archive with 2 entries (1 files):
- advs202307818-sup-0002-cif/
- advs202307818-sup-0002-cif/Annex 1.xlsx
