# Supplementary material for: Osteocytes/Osteoblasts Produce SAA3 to Regulate Hepatic Metabolism of Cholesterol
Source: Adv Sci (Weinh). 2024 Apr 13;11(24):2307818. doi: 10.1002/advs.202307818 (PMC11199997; doi:10.1002/advs.202307818)
Supplement: Supplementary file 2 — Supporting Information [file ADVS-11-2307818-s001.zip › advs202307818-sup-0002-cif/Annex 1.xlsx]

## Sheet: Sheet1
Gene symbol	Ctrl_fpkm	KO_fpkm	log2(fold change)	P value
Nell1	0.001	1.76	10.7814	2.65e-19
Ces1f	0.001	1.15	10.1674	7.59e-09
Gm20695	0.001	1	9.96578	0.000245094
Ugt1a5	0.001	0.81	9.66178	2.41e-07
Il10	0.001	0.81	9.66178	0.000245094
Fam229b	0.001	0.72	9.49185	0.0156414
Gstm6	0.001	0.6	9.22882	0.00782344
Lhx8	0.001	0.59	9.20457	6.14e-05
Mettl7a2	0.001	0.54	9.07682	0.000489894
Ppef2	0.001	0.42	8.71425	6.14e-05
Slc17a1	0.001	0.39	8.60733	0.00195752
Gm10184	0.001	0.37	8.53138	0.00391328
Ccdc160	0.001	0.35	8.45121	0.0156414
Gm4027	0.001	0.3	8.22882	0.0156414
Aox3	0.001	0.29	8.17991	0.000489894
Lamp5	0.001	0.27	8.07682	0.0156414
Mrgprb2	0.001	0.26	8.02237	0.0156414
Bend7	0.001	0.25	7.96578	0.0156414
Saa3	1.86	462.26	7.95726	0
Gbp2b	0.001	0.22	7.78136	0.00782344
Zbed6	0.001	0.2	7.64386	0.000489894
Rarb	0.001	0.2	7.64386	0.00782344
Fzd10	0.001	0.19	7.56986	0.00782344
Btc	0.001	0.19	7.56986	0.0156414
Mrgprx2	0.001	0.17	7.40939	0.00195752
Chrm2	0.001	0.12	6.90689	0.00391328
Pcdh15	0.001	0.09	6.49185	0.00097925
Opcml	0.001	0.09	6.49185	0.00782344
Tex14	0.02	1.54	6.26679	5.78e-06
Rbm44	0.02	1.53	6.25739	1.28e-14
Trim66	0.001	0.06	5.90689	0.0156414
5430419D17Rik	0.03	0.73	4.60486	2.71e-16
Raet1d	0.12	2.54	4.40372	1.68e-09
Cd300e	0.37	7.3	4.3023	3.18e-43
Tpsb2	0.32	6.21	4.27845	1.66e-19
Nos2	0.14	2.67	4.25334	1.91e-31
Gdpd3	1.8	33.4	4.21378	1.27e-103
Clmn	0.03	0.47	3.96963	2.54e-08
Syce1	0.06	0.84	3.80735	0.000521183
Fcrl5	0.25	3.3	3.72247	1.57e-21
Lipg	3.46	43.03	3.6365	0
Spink2	0.41	4.97	3.59955	3.2e-08
Ccl12	0.8	9.65	3.59246	1.45e-13
Tctex1d1	0.38	4.4	3.53343	5.81e-08
Ccl8	8.1	93.08	3.52248	3.73e-111
Ggn	0.07	0.79	3.49643	0.0023592
Ms4a6d	6.51	73.43	3.49564	2.38e-232
Dpep2	0.96	10.69	3.47708	1.37e-41
Gpr85	0.05	0.5	3.32193	0.00419502
Fgf23	0.29	2.86	3.30189	7.56e-13
Cma1	0.4	3.9	3.2854	1.85e-10
Cdh19	0.02	0.18	3.16993	0.0215
Tacr1	0.07	0.62	3.14684	2.57e-07
Ms4a8a	3.35	29.33	3.13014	1.68e-67
Ambp	0.14	1.2	3.09954	0.000223
Mtus2	0.23	1.97	3.09849	1.08e-07
Apba2	0.06	0.49	3.02975	0.00741
Lvrn	0.03	0.24	3	0.0117
Klk1b1	0.1	0.79	2.98185	0.0215
Batf2	0.43	3.34	2.95744	1.91e-10
Prrt4	0.05	0.38	2.926	0.00132
Zfp971	0.37	2.8	2.91983	2.48e-06
Apoc2	6.29	46.64	2.89044	6.73e-59
Il1r2	30.08	222.21	2.88505	0
Sftpa1	0.49	3.51	2.84062	2.89e-07
Gm5294	0.4	2.81	2.8125	8.88e-05
Syt13	0.09	0.61	2.76081	3.91e-05
Mrgprb1	0.04	0.27	2.75489	0.0042
Nov	0.87	5.77	2.72948	1.14e-31
Lpo	0.06	0.39	2.70044	0.0042
Gbp2	5.86	38.08	2.70006	2.71e-167
Ms4a4a	6.81	44.04	2.69309	3.4e-67
Ccdc159	0.08	0.51	2.67243	0.0215
Mcpt4	0.7	4.4	2.65208	4.95e-10
Gpr15	0.33	2.07	2.64909	1.46e-05
Dpep3	0.15	0.94	2.6477	0.000492
Sirpb1a	2.55	15.56	2.60927	1.5e-34
Ggt1	2.57	15.59	2.60078	8.58e-50
Ccr5	0.77	4.61	2.58184	2.09e-66
F7	0.28	1.6	2.51457	5.42e-06
Vcan	2.18	12.3	2.49626	4.57e-115
Ackr2	0.27	1.52	2.49304	4.27e-09
Trim34b	0.15	0.84	2.48543	0.000861
Raet1e	0.35	1.95	2.47805	0.000118
Htr7	0.06	0.32	2.41504	0.013
Iigp1	3.2	16.98	2.40769	1.5e-79
9930111J21Rik2	0.21	1.11	2.4021	0.000876
Fcgr4	22.18	116.71	2.3956	4.32e-216
Gm4951	0.49	2.56	2.38529	5.27e-12
Ifitm1	104.76	543.69	2.3757	0
Wfdc17	130.56	673.73	2.36746	0
BC049762	0.34	1.74	2.35548	0.00259
BC100530	17.41	87.43	2.32821	1.25e-82
Tcam1	0.07	0.35	2.32193	0.00756
Zbp1	8.45	42.18	2.31954	6.4e-75
Lilra5	0.41	2.02	2.30066	1.05e-07
Gm4070	2.8	13.74	2.29488	4.89e-172
Ifit1bl1	0.43	2.1	2.28798	2.37e-08
Cd244	1.4	6.83	2.28646	1e-39
Prok2	4.88	23.76	2.28358	5.92e-50
Oasl2	4.86	23.64	2.2822	8.67e-107
Gm14085	3.74	18.18	2.28124	3.58e-100
Ccl7	0.43	2.09	2.28109	0.000917
Fjx1	0.14	0.68	2.28011	0.000328
Zfp955a	0.21	1.02	2.28011	0.000917
Tgtp2	5.27	25.3	2.26326	4.56e-103
Htra4	0.24	1.15	2.26053	0.000118
Gm5431	0.19	0.9	2.24393	0.000118
Smpdl3b	0.82	3.88	2.24236	8.39e-13
Gm14434	1.1	5.16	2.22987	3.7e-12
Inhbb	1.05	4.91	2.22533	1.86e-31
Oas1g	1.43	6.67	2.22167	9.39e-21
Pamr1	0.78	3.62	2.21444	2.32e-16
Slc13a3	0.31	1.42	2.19555	1.08e-07
Ang	2.13	9.68	2.18415	3.62e-12
Cysltr1	0.54	2.43	2.16993	1.21e-11
Gm8300	0.18	0.81	2.16993	0.00261
Gbp5	1.95	8.76	2.16746	3.65e-39
Bcl2a1a	2.1	9.38	2.1592	3.73e-12
Rsc1a1	1.62	7.22	2.15601	2.86e-19
Msr1	3.88	17.27	2.15414	3.61e-61
Gpld1	0.4	1.78	2.15381	2.95e-14
Tmem215	0.16	0.71	2.14975	0.00233
Ctsc	41.01	181.05	2.14234	0
Tgtp1	2.21	9.75	2.14136	2.47e-39
Soat2	1.32	5.79	2.13303	7.54e-19
D830044I16Rik	0.43	1.87	2.12063	0.00596
Msc	0.45	1.9	2.078	0.00769
Upp1	14.74	61.41	2.05874	3.39e-88
Mboat4	0.14	0.58	2.05063	0.0213
Fcgr1	4.73	19.52	2.04504	6.34e-66
Il13ra1	5.58	23.02	2.04455	3.1e-108
Serpina3i	0.16	0.66	2.04439	0.00436
Ubd	14.91	61	2.03253	2.58e-73
Bcl2a1d	2.55	10.43	2.03217	3.16e-13
Dnm3	0.24	0.98	2.02975	0.0162
Gm6377	0.25	1.01	2.01436	0.000108
Npy	1.07	4.31	2.01008	0.000298
Fcrls	0.87	3.49	2.00414	1.49e-11
Tlr8	1.12	4.46	1.99354	2.93e-11
Ly6c1	109.22	429.85	1.9766	6.09587087020555e-318
Hopx	12.45	48.77	1.96985	3.53e-67
Igf2	3.81	14.88	1.96551	1.55e-55
Apod	10.66	41.63	1.96542	2.1e-70
Arhgap22	0.21	0.82	1.96523	0.000861
Serpina3m	0.26	1.01	1.95777	0.00596
Ccr2	36.04	139.61	1.95373	0
Klra2	6.04	23.39	1.95327	2.89e-52
Wnt16	0.88	3.4	1.94996	1.29e-09
Asprv1	48.38	186.4	1.94592	0
Cpne8	1.35	5.19	1.94278	5.5e-07
Tgm1	1.9	7.25	1.93198	3.14e-25
Casp4	10.76	40.8	1.92289	5.48e-54
Chil3	1568.12	5933.43	1.91983	0
Ms4a6b	8.8	33.22	1.91648	2.5e-82
Stfa2	28.74	108.12	1.9115	3.72e-55
Cxcl13	0.67	2.52	1.91119	0.000159
Fkbp5	20.6	75.89	1.88127	1.29e-300
Ms4a6c	14.75	54.32	1.88077	6.53e-112
Gm14327	0.36	1.32	1.87447	0.00335
Dnah12	0.03	0.11	1.87447	0.0119
2210418O10Rik	0.19	0.69	1.8606	0.00603
Gbp6	0.84	3.05	1.86035	1.95e-10
F13a1	43.73	158.59	1.85861	0
Fcor	7.26	26.25	1.85428	2.14e-13
Abca6	0.15	0.54	1.848	0.000251
Naaa	21.07	75.78	1.84663	1.81e-152
Anxa8	1.93	6.89	1.8359	3.35e-16
Rhov	1.82	6.49	1.83428	4.57e-14
Ceacam18	0.39	1.39	1.83354	0.000394
Oas2	5.49	19.51	1.82934	3.65e-86
Cabp4	0.24	0.85	1.82443	0.0193
Tgfbi	61.8	218.62	1.82275	0
Gzmb	0.54	1.91	1.82254	0.000394
Upk1b	0.54	1.9	1.81497	5.33e-05
Chsy3	0.12	0.42	1.80735	0.0193
Gbp3	6.53	22.75	1.80071	9.49e-66
0610040J01Rik	1.59	5.52	1.79564	5.8e-13
Il4ra	12.96	44.8	1.78943	3.19e-228
Gm14295	0.68	2.34	1.7829	0.000145
Exd1	0.25	0.86	1.78241	0.00108
Stc1	0.82	2.82	1.782	3.07e-14
Gpr141	10.51	36.06	1.77864	1.8e-111
Sgip1	0.24	0.82	1.77259	0.000116
Ms4a4c	30.76	103.47	1.75009	7.57e-97
Dmkn	13.42	44.96	1.74426	1.4e-32
Ccl24	1.63	5.4	1.72809	1.84e-06
Gm14548	9.08	29.93	1.72083	3.57e-65
BB287469	0.7	2.3	1.71621	9.41e-06
C1rb	0.33	1.08	1.71049	0.000614
Tmem268	5.74	18.64	1.69928	1.54e-61
Hc	0.13	0.42	1.69188	0.00167
Gm10093	4.03	12.99	1.68855	2.87e-27
C1s2	1.12	3.58	1.67646	7.53e-11
Galnt2	2.51	8	1.67231	8.22e-34
Coch	0.46	1.46	1.66626	4.33e-05
Zmynd15	0.41	1.3	1.66482	0.000544
Kyat3	1.65	5.23	1.66434	8.22e-07
Fn1	27.65	87.5	1.662	0
Aspg	0.53	1.67	1.65578	0.000544
Phf11a	0.35	1.1	1.65208	0.0147
Sema3a	1.12	3.51	1.64797	2.46e-19
Gbp4	2.49	7.79	1.64548	4.25e-31
Cxcl10	2.34	7.32	1.64534	5.55e-09
Gm12184	1.02	3.17	1.63591	3.02e-05
Irgm2	7.57	23.42	1.62938	1.38e-75
Jph3	0.47	1.45	1.62532	3.02e-06
Ctss	152.36	464.84	1.60925	0
Oas1a	11.58	35.22	1.60476	1.48e-61
Sema6b	5.5	16.66	1.59888	2.06e-59
Igfbp3	16.41	49.47	1.59198	1.61e-104
Stfa3	15.49	46.62	1.58961	3.77e-19
Cyp2s1	0.25	0.75	1.58496	0.00603
Sema3e	0.1	0.3	1.58496	0.00603
Adm	2.54	7.62	1.58496	4.95e-11
Tubb3	0.37	1.1	1.57191	0.00603
Eps8	1.96	5.79	1.56271	6.83e-23
Il15ra	5.93	17.51	1.56208	3.38e-21
Thbs4	7.33	21.55	1.5558	6.26e-61
Lrg1	234	685.58	1.55082	0
Pim1	33.9	99	1.54614	4.72e-213
Tlr1	3.11	9.05	1.541	1.17e-23
Plac8	869.99	2528.23	1.53906	0
Adamtsl4	1.95	5.61	1.52453	4.09e-20
Sirpb1c	13.24	38.06	1.52337	4.53e-52
Tap1	25.45	73.11	1.5224	6.09e-174
Kynu	0.38	1.09	1.52026	0.00095
AC172027.3	0.37	1.06	1.51847	0.00193
Batf3	2.26	6.47	1.51744	8.88e-06
Socs3	11.59	33.18	1.51743	3.76e-71
Oosp1	1.51	4.3	1.50979	0.000915
Lsr	0.78	2.21	1.5025	2.02e-05
Ptprr	0.58	1.64	1.49957	6.02e-05
Clec4a3	17.6	49.76	1.49941	1.28e-59
Nim1k	0.17	0.48	1.4975	0.0091
Rgs16	0.44	1.24	1.49476	0.00142
Csf2rb2	8.21	23.08	1.49119	2.29e-85
Pirb	53.17	149.27	1.48924	0
Gbp7	2.82	7.86	1.47883	1.09e-37
Fam89a	0.52	1.42	1.44931	0.0136
Klf13	21.62	58.79	1.4432	3.37e-147
Myof	2.05	5.57	1.44205	1.21e-20
Slc10a6	0.53	1.44	1.442	0.00121
Bst1	17.9	48.34	1.43326	7.64e-102
Lair1	9.33	25.12	1.42889	2.38e-46
Ccr1	46.12	124.17	1.42885	1.35e-236
Il20rb	0.65	1.75	1.42884	4.23e-05
Slco2a1	0.85	2.28	1.4235	2.37e-14
Prss16	7.47	20.03	1.42298	1.47e-28
Rtp4	13.33	35.72	1.42206	4.21e-34
Gm14308	0.62	1.66	1.42084	0.00436
Mcub	5.59	14.96	1.42019	3.1e-16
Mgam	4.66	12.46	1.4189	3.68e-58
Soat1	11.67	31.17	1.41735	1.21e-98
Ada	11.09	29.49	1.41097	2.23e-39
Pkib	2.49	6.62	1.41069	1.52e-11
Slamf8	1.09	2.89	1.40674	6.18e-05
Ace	4.41	11.67	1.40395	1.79e-38
Cd300lf	60.32	159.08	1.39904	1.67e-203
Stfa1	33.83	88.44	1.3864	5.21e-29
Nlrc5	7.69	19.97	1.37678	1.18e-34
Rnase4	17.73	45.99	1.37513	1.16e-51
P2rx7	2.27	5.87	1.37067	3.19e-07
Pycard	59.48	153.45	1.36729	1.38e-103
Clec4a1	15.05	38.75	1.36443	1.43e-44
1600014C10Rik	26.32	67.54	1.35958	1.01e-121
Adamts4	0.23	0.59	1.35908	0.00648
Csf2rb	28.61	73.39	1.35906	2.47e-216
Cd38	7.28	18.65	1.35717	8.45e-45
Rnls	0.5	1.27	1.34483	0.0202
Alox5ap	372.37	944.5	1.34281	0
A530032D15Rik	2.53	6.39	1.33668	9.71e-07
Muc1	0.46	1.16	1.33442	0.00667
Kcnk13	0.73	1.84	1.33374	2.76e-05
Shtn1	2.36	5.92	1.32681	6.28e-19
Alas1	85.49	214.2	1.32513	1.99e-214
Mfsd7a	4.3	10.76	1.32327	1.48e-20
Fam26f	4.18	10.45	1.32193	1.24e-09
Fam110c	0.64	1.6	1.32193	9.38e-05
Tns4	0.2	0.5	1.32193	0.0116
B3gnt2	10.84	27.08	1.32086	8.63e-53
Hs3st3b1	0.35	0.87	1.31366	0.000461
Id2	54.51	135.31	1.31168	9.98e-107
Ifitm6	1245.83	3086.84	1.30902	0
Fads6	0.61	1.51	1.30767	1.83e-06
Dclre1c	2.02	5	1.30757	2.16e-08
Zfp966	0.4	0.99	1.30743	0.00465
Tmem106a	8.17	20.17	1.3038	6.62e-27
Tlr9	0.62	1.53	1.30319	4.68e-05
Ifi204	9.12	22.48	1.30154	4.43e-36
F10	25.6	62.92	1.29737	2.68e-73
Tcp11l1	0.49	1.2	1.29218	1.46e-05
Abca8b	0.27	0.66	1.28951	0.000135
Ifitm3	348.93	852.31	1.28844	5.85e-283
H2-K1	306.98	749.76	1.28828	0
1810011H11Rik	10.6	25.6	1.27208	5.97e-22
Fgl2	12.29	29.62	1.26909	1.76e-70
P2ry13	4.57	11.01	1.26855	1.02e-19
Tlr7	2.74	6.6	1.26829	5.45e-18
Tnfaip8l1	1.92	4.61	1.26366	1.03e-08
Nrg1	1.78	4.27	1.26236	6.83e-15
Olfm2	0.66	1.58	1.25939	0.00465
Pnp2	7.07	16.9	1.25724	1.98e-16
Gvin1	2.8	6.68	1.25442	9.4e-39
Insl3	1.79	4.26	1.25089	0.00801
Depdc7	1.96	4.66	1.24948	6.86e-07
Arhgef37	1.09	2.59	1.24862	6.86e-07
Pmaip1	2.8	6.65	1.24793	7.62e-13
Trib3	1.11	2.63	1.2445	8.11e-05
Irgm1	14.1	33.4	1.24415	5.78e-46
Sap30	31.11	73.57	1.24174	6.09e-54
Klra17	27.74	65.37	1.23666	2.24e-48
Mybpc3	0.37	0.87	1.23349	0.00159
Acer2	1.68	3.95	1.23339	1.77e-11
Atrnl1	3.09	7.23	1.22639	1.34e-30
Gpr176	0.62	1.45	1.22571	8.17e-05
Olfm1	7.7	18	1.22507	1.42e-24
Tmem156	4.21	9.83	1.22337	5.54e-10
Serpinb1a	233.14	544.23	1.22302	0
Prdm1	0.85	1.98	1.21997	1.83e-07
Gm4737	24.54	57.13	1.21911	6.01e-70
Zc3h12d	1.05	2.44	1.21649	1.31e-07
Ifi202b	4.57	10.6	1.2138	1.53e-12
Cyp1b1	7.43	17.15	1.20677	2.5e-52
Ttc30a1	0.95	2.19	1.20493	1.93e-06
Dnaaf3	1.28	2.95	1.20457	2.91e-05
Arl11	14.52	33.35	1.19965	8.5e-31
Pla2g7	36.43	83.65	1.19924	1.6e-99
Tlr6	3.72	8.54	1.19893	1.03e-20
Ncf4	184.68	423.96	1.1989	9.87e-260
H2-Q7	20.74	47.5	1.19551	8.11e-36
Tarm1	11.58	26.51	1.1949	5.12e-23
Pik3ip1	9.89	22.62	1.19356	3.07e-31
Ccl9	24.93	56.98	1.19257	2.82e-97
Pnp	91.53	209.15	1.19222	1.02e-123
Map3k8	3.58	8.18	1.19214	7.15e-14
Tnfsf13	18.27	41.74	1.19195	1.04e-35
Ms4a3	270.97	618.92	1.19162	5.04e-253
Ifi205	1.11	2.53	1.18858	0.000934
Wisp2	13.54	30.86	1.18851	2.27e-32
Gpc3	0.83	1.89	1.1872	0.0011
F11r	11.99	27.28	1.18601	1.01e-40
Atp11a	12.16	27.64	1.18461	4.14e-84
Spata13	7.86	17.86	1.18413	6.43e-57
Slfn9	0.45	1.02	1.18057	8.14e-05
Parp9	7.27	16.45	1.17806	4.78e-30
Egln3	6.41	14.49	1.17666	9.17e-24
Smpdl3a	58.22	131.52	1.1757	8.07e-132
Gatm	27.94	63.05	1.17416	7.71e-81
Tchh	0.24	0.54	1.16993	0.00462
Milr1	28.57	64.18	1.16762	3.98e-41
Map10	0.49	1.1	1.16665	0.00259
Slfn1	59.77	134.05	1.16528	4.76e-128
Mmp11	2.22	4.97	1.16269	5.28e-07
Gm43302	0.81	1.81	1.16	1.02e-05
Serpina3g	19.18	42.84	1.15936	5.71e-40
Mettl6	12.32	27.51	1.15895	3.57e-15
Sectm1a	0.52	1.16	1.15754	0.0162
Gm14326	2.31	5.15	1.15668	0.00125
Elac1	3.42	7.61	1.1539	1.3e-22
Clec4n	4.25	9.45	1.15285	7.71e-08
Tfec	14.4	31.98	1.1511	6.48e-33
Dusp12	5.32	11.8	1.14929	1.06e-10
Dmp1	76.81	170.29	1.14863	1.17e-201
Tnni3	2.08	4.61	1.14818	0.00249
Jak3	13.65	30.13	1.1423	1.28e-61
Tlr13	10.03	22.12	1.14103	5.88e-49
Camk2d	5.73	12.63	1.14025	8.23e-35
Phf11b	2.57	5.66	1.13903	4e-05
Fbxl5	40.63	89.45	1.13854	2.29e-120
Map3k6	1.61	3.54	1.13669	5.37e-10
Aldh1b1	2.51	5.51	1.13436	1.72e-08
Dio2	2.48	5.44	1.13327	7.11e-19
Zfp946	0.94	2.06	1.13191	0.000179
Ubox5	0.86	1.88	1.12832	3.9e-05
Nckipsd	3.52	7.69	1.12741	1.44e-15
Casp1	19.82	43.28	1.12674	1.07e-35
Slc52a3	0.78	1.7	1.12399	0.00802
Coro2a	5.13	11.18	1.12389	1.2e-26
Eno2	1.23	2.68	1.12357	0.00011
Parp12	6.11	13.31	1.12327	1.62e-24
Ggt5	6.35	13.78	1.11775	2.05e-26
C3ar1	1.22	2.64	1.11366	1.69e-07
Sestd1	2.12	4.58	1.11128	2.75e-08
Crispld2	12.89	27.84	1.11091	5.43e-59
Irf1	44.24	95.42	1.10894	2.28e-92
C1galt1c1	23.63	50.92	1.10761	4.19e-39
Tspo	324.28	698.47	1.10696	5.13e-219
B4galnt4	0.39	0.84	1.10692	0.00917
Kcnj2	3.66	7.88	1.10635	5.32e-24
Phf11d	3.27	7.04	1.10628	1.58e-06
Siglece	37.09	79.79	1.10518	8.08e-71
Plscr1	50.14	107.8	1.10432	1.91e-89
44986	4.97	10.67	1.10224	1.32e-20
Gm4631	2.74	5.88	1.10164	4.1e-15
Bcl3	16.53	35.36	1.09703	3.97e-30
Plcxd2	0.29	0.62	1.09622	0.00172
B4galt6	9.31	19.9	1.09592	1.77e-57
Gria3	3.57	7.63	1.09576	6.23e-22
Scara5	1.68	3.58	1.0915	2.12e-08
Klhl2	10.87	23.14	1.09004	4.18e-41
Fcgr3	130.56	277.44	1.08746	2.16e-155
Serpini1	0.76	1.61	1.08299	0.0107
Ctsg	440.63	931.9	1.08061	3.71e-277
Ak4	1.42	3	1.07907	6.76e-08
Serpina3b	1.92	4.05	1.07682	1.74e-05
Clec5a	37.42	78.87	1.07567	1.21e-70
Sdf2l1	57.75	121.7	1.07544	5.86e-64
Rbm47	2.38	5.01	1.07385	3.95e-14
Atm	0.29	0.61	1.07276	0.000322
Enpp2	1.46	3.07	1.07227	3.29e-06
Ifi207	3.65	7.66	1.06945	1.1e-14
Klf15	1.42	2.98	1.06942	0.000197
Slc25a27	0.61	1.28	1.06926	0.00522
Stx18	15.91	33.36	1.06819	7.94e-21
Slfn4	189.29	396.54	1.06687	0
Aebp1	7.03	14.72	1.06618	1.45e-22
Tnfrsf10b	0.54	1.13	1.06529	0.00683
Fam20c	8.43	17.64	1.06525	4.63e-32
Zfp429	2.52	5.27	1.06438	0.000499
Ntpcr	15.25	31.82	1.06112	1.41e-19
Trim30a	12.57	26.22	1.06068	1.24e-47
Emb	62.78	130.73	1.05821	1.19e-150
Cep55	9.62	20.02	1.05733	7.41e-25
Pfkp	10.27	21.35	1.0558	8.86e-33
Ankrd37	3.72	7.73	1.05517	8.11e-05
H2-T22	32.13	66.75	1.05485	1.59e-53
Il27	3.13	6.5	1.05428	0.000138
Ppih	1.87	3.88	1.05302	0.00155
Mefv	8.18	16.95	1.05111	3.37e-27
Fgd2	7.63	15.79	1.04926	2.53e-21
Dmxl2	5.17	10.69	1.04803	6.12e-45
Guca1a	1.78	3.68	1.04783	0.00874
Psmb9	59.49	122.97	1.04759	2.18e-69
Nlrp1b	0.33	0.68	1.04307	0.0177
Samhd1	72.01	148.23	1.04157	1.74e-162
H2-Q4	41.18	84.75	1.04127	6.61e-70
Ttyh1	0.36	0.74	1.03953	0.0165
Slfn2	171.64	352.53	1.03836	5.87e-196
Ly6e	613.15	1259.25	1.03825	1.60755841557159e-310
Pgm3	2.3	4.72	1.03715	3.21e-07
Naa25	2.2	4.51	1.03562	4.18e-13
Gpx3	266.39	546.08	1.03557	2.99e-247
Prtn3	1200.71	2458.24	1.03374	0
Pdia6	96.11	196.75	1.03361	6.04e-157
Abca13	1.63	3.33	1.03065	4.35e-26
Tsen2	1.88	3.84	1.03037	9.29e-05
Plppr3	21.99	44.8	1.02665	1.38e-55
AI987944	3.4	6.92	1.02524	1.63e-06
Pemt	1.45	2.95	1.02466	0.00667
Adarb1	2.94	5.98	1.02433	1.04e-19
Tacstd2	10.44	21.22	1.0233	1.31e-18
Tnfrsf13b	12.52	25.44	1.02286	2.62e-29
Ugt1a7c	11.69	23.72	1.02083	4.76e-46
Trdmt1	2.07	4.19	1.01732	8.08e-09
Ly86	30.72	62.18	1.01727	7.37e-33
Gk	5.22	10.56	1.01649	1.6e-22
Lnpep	2.21	4.47	1.01623	3.17e-12
Nrg2	1.38	2.79	1.0156	4.08e-05
P2ry6	4.65	9.4	1.01543	6.4e-10
Gspt2	0.97	1.96	1.0148	0.00155
H2-T10	2.46	4.97	1.01459	7.72e-05
Cmklr1	1.02	2.06	1.01408	0.00059
Vwa5a	7.67	15.49	1.01404	4.51e-26
Ifit3	3.83	7.73	1.01312	1.04e-07
Pkp3	1.82	3.67	1.01184	4.19e-06
Emilin2	35.57	71.51	1.00748	3.83e-109
Pfkl	16.37	32.82	1.00352	1.35e-52
Tanc1	3.61	7.23	1.002	3.69e-26
Tnfrsf26	3.75	7.51	1.00192	4.04e-12
Tpd52	52.62	105.37	1.00178	6.5e-100
Gucy1a3	4.37	2.18	-1.00331	3.33e-10
D030056L22Rik	25.21	12.57	-1.00401	7.62e-20
Pf4	726.98	362.43	-1.00421	1.38e-146
P2ry10	3.23	1.61	-1.00447	4.04e-05
Dgat1	76.55	38.15	-1.00472	6.04e-60
Loxl3	5.48	2.73	-1.00527	6.67e-12
Myct1	7.91	3.94	-1.00548	1.53e-11
Grem1	4.66	2.32	-1.00621	3.26e-10
Gja1	45.71	22.74	-1.00728	8.22e-59
Tmem45a	1.37	0.68	-1.01057	0.00683275
Tinagl1	40.44	20.04	-1.0129	2e-35
Samd1	40.34	19.99	-1.01293	9.91e-26
Ankrd6	1.03	0.51	-1.01408	0.00197303
Arvcf	3.05	1.51	-1.01426	2.46e-07
E2f2	58.94	29.16	-1.01526	7.77e-109
Adora2a	3.62	1.79	-1.01603	0.00021336
Akap7	9.15	4.52	-1.01745	0.000102476
Ppp1r13b	4.11	2.03	-1.01766	1.26e-09
Clec9a	4.09	2.02	-1.01775	1.07e-10
Gpr137c	2.45	1.21	-1.01777	0.00126303
Pmp22	20.16	9.95	-1.01873	1.66e-17
Pxmp2	5.05	2.49	-1.02014	0.001462
Gimap1	13.47	6.64	-1.02049	8.15e-11
Prss35	1.4	0.69	-1.02076	0.00119738
Filip1	0.67	0.33	-1.0217	0.0164996
Yipf4	27.01	13.29	-1.02315	2.59e-27
Srgap3	2.42	1.19	-1.02405	2.12e-10
Tmem64	7.81	3.84	-1.02422	4.04e-18
Vwf	12.45	6.12	-1.02454	3.35e-41
Ccnd1	7.65	3.76	-1.02473	1.49e-14
Pcdhb17	0.57	0.28	-1.02554	0.0214513
Rap1gap	2.75	1.35	-1.02647	1.37e-06
Ccdc8	2.04	1	-1.02857	6.59e-06
Bola3	48.4	23.71	-1.02951	4.84e-28
Mmp23	7.82	3.83	-1.02982	1.22e-06
Il2rb	3.88	1.9	-1.03006	2.9e-06
Mst1r	2.9	1.42	-1.03016	9.21e-08
Proser3	4.74	2.32	-1.03076	0.000606693
Ttyh2	2.37	1.16	-1.03076	2.81e-05
Ackr1	28.83	14.11	-1.03085	6.8e-17
Gsr	90.46	44.23	-1.03225	5.77e-100
Cystm1	18.02	8.81	-1.03239	5.01e-08
Mfap2	5.38	2.63	-1.03254	0.000552075
Ltbp1	10.21	4.99	-1.03287	1.74e-25
Alpl	23.01	11.24	-1.03362	6.42e-28
Oaf	8.23	4.02	-1.0337	3.61e-12
Thbs2	4.22	2.06	-1.0346	3.69e-13
Kalrn	15.51	7.57	-1.03483	1.74e-20
Dapk2	26.72	13.03	-1.03608	2.42e-23
Cep76	8.89	4.33	-1.03782	5.49e-18
Pld3	46.56	22.67	-1.03831	3.86e-49
Jag2	2.88	1.4	-1.04064	2.93e-06
Zfp39	2.06	1	-1.04264	2.94e-05
Lyz1	4.1	1.99	-1.04286	0.00129455
Arpp21	0.99	0.48	-1.04439	0.0136278
Camsap2	5.26	2.55	-1.04457	1.98e-14
Art3	10.52	5.09	-1.0474	7.93e-08
B4galt2	2.15	1.04	-1.04775	0.00441012
P3h4	6.37	3.08	-1.04836	5.08e-08
Fndc1	0.91	0.44	-1.04836	0.00107897
Ssh1	3.27	1.58	-1.04937	1.53e-05
Cdc25b	46.88	22.64	-1.0501	1.85e-63
Pard6g	5.43	2.62	-1.05139	9.75e-10
Exoc3l4	3.94	1.9	-1.0522	4.44e-07
Optn	21.03	10.14	-1.05239	3.73e-27
Ly6g5b	5.6	2.7	-1.05247	0.000214431
Tarsl2	4.75	2.29	-1.05258	8.46e-09
Ngef	1.95	0.94	-1.05274	0.00197195
Prkar2b	59.57	28.7	-1.05354	1.04e-70
Epb41l1	0.81	0.39	-1.05445	0.00136815
Pde3a	1.87	0.9	-1.05504	1.77e-12
Hyal1	1.06	0.51	-1.0555	0.0176784
Csgalnact1	2.1	1.01	-1.05603	1.81e-05
Ibsp	100.24	48.21	-1.05605	9.14e-92
Fxn	16.8	8.07	-1.05782	1.82e-10
Rftn2	1.98	0.95	-1.0595	0.000149111
Galnt10	13.26	6.36	-1.05998	3.04e-24
Dok5	1.71	0.82	-1.0603	0.0145873
Sec16b	1.92	0.92	-1.0614	1.52e-05
Fstl1	22.05	10.56	-1.06217	1.38e-40
Bcl2l1	55.9	26.76	-1.06277	6e-59
Micall2	7.25	3.47	-1.06305	2.59e-12
Satb2	4.69	2.24	-1.06609	1.89e-12
Tcf3	44.58	21.29	-1.06622	2.23e-55
Maged1	21.8	10.4	-1.06774	6.26e-31
Tsc22d1	153.54	73.15	-1.06968	4.74e-105
Abcb9	2.94	1.4	-1.07039	8.55e-07
Grtp1	3.78	1.8	-1.07039	0.0152534
Zbtb46	2.5	1.19	-1.07097	2.38e-07
Mtfp1	8.74	4.16	-1.07105	2.08e-07
Card11	2.04	0.97	-1.07251	1.32e-05
Ociad2	3.05	1.45	-1.07276	2.86e-10
Col6a1	14.01	6.66	-1.07286	2.14e-29
Tbcel	13.79	6.55	-1.07406	1.45e-32
Crtac1	0.99	0.47	-1.07477	0.0187608
Ablim1	3.48	1.65	-1.07662	5.78e-12
Copz2	21.14	10	-1.07998	1.8e-11
Chp2	2.67	1.26	-1.08342	0.00360132
Ell2	9.43	4.45	-1.08345	4.37e-22
Eif2ak1	32.34	15.24	-1.08546	2.81e-66
Mamdc2	1.21	0.57	-1.08597	0.00299352
Fam198b	2.59	1.22	-1.08607	2.98e-10
Ephx1	10.41	4.9	-1.08712	1.09e-10
Fat4	0.34	0.16	-1.08746	0.000792724
6030419C18Rik	1.17	0.55	-1.08901	0.0162122
Id3	85.9	40.38	-1.08902	1.03e-53
Armc9	3.11	1.46	-1.09095	0.000991312
Sfn	6.84	3.21	-1.09142	3.86e-07
Agmo	1.28	0.6	-1.09311	0.0105615
Spon1	2.39	1.12	-1.09351	5.82e-09
Glo1	61.66	28.87	-1.09476	3.33e-47
Ckb	87.93	41.12	-1.09652	8.94e-63
Tnik	1.39	0.65	-1.09657	4.06e-10
Nyap1	0.77	0.36	-1.09686	0.00801499
Mtss1	10.14	4.74	-1.0971	2.34e-24
Gucy1b3	7.6	3.55	-1.09818	2.9e-14
Irf4	4.07	1.9	-1.09903	1.85e-11
Reps2	0.75	0.35	-1.09954	0.000899674
Lrrc29	4.61	2.15	-1.10043	4.37e-06
Rhpn2	0.88	0.41	-1.10188	0.0105615
Shf	9.49	4.42	-1.10236	8.76e-08
Fgfbp3	2.04	0.95	-1.10257	0.00374401
Selenow	251.32	117.03	-1.10265	5.97e-90
Vav2	5.8	2.7	-1.10309	4.04e-17
Bsdc1	41.79	19.44	-1.10413	1.67e-58
Klhl25	11.74	5.46	-1.10446	6.79e-23
Fbxo17	3.7	1.72	-1.10512	0.00431784
Ptx3	6.82	3.17	-1.10529	2.74e-08
Sytl2	1.98	0.92	-1.10579	0.000131628
St3gal6	23.64	10.98	-1.10635	1.14e-31
Efr3b	0.56	0.26	-1.10692	0.0136278
Mmrn1	8.96	4.16	-1.10692	3.07e-22
Fndc4	2.09	0.97	-1.10745	0.0126445
Arhgef25	10.3	4.78	-1.10756	3.97e-10
Ahdc1	1.53	0.71	-1.10764	1.13e-06
Enho	4.01	1.86	-1.1083	0.000724993
Ppp1r12b	3.58	1.66	-1.10878	5.26e-18
Casc4	1.23	0.57	-1.10962	0.000105781
Itih5	2.87	1.33	-1.10962	1.76e-13
Mogat2	18.22	8.44	-1.11021	1.51e-18
Tgfb1i1	17.37	8.04	-1.11133	8.03e-20
Col3a1	61.06	28.26	-1.11147	6.95e-141
Pink1	47.95	22.18	-1.11227	2.37e-50
Reep1	1.6	0.74	-1.11247	9.39e-05
Gata2	10.12	4.68	-1.11263	2.99e-13
Clec1b	71.04	32.85	-1.11274	2.6e-37
Il15	9.43	4.36	-1.11293	3.25e-07
Hsf4	1.99	0.92	-1.11306	0.0136278
Col27a1	1.71	0.79	-1.11407	2e-08
Gstp2	8.17	3.77	-1.11577	9.39e-05
Itga2	2.43	1.12	-1.11746	1.39e-10
B3gnt3	2.43	1.12	-1.11746	3.79e-05
Fam110b	2.17	1	-1.1177	0.000322622
Plxna4	0.76	0.35	-1.11864	1.11e-06
Rcn3	55.55	25.58	-1.11877	9.28e-42
Tnk2	29.89	13.76	-1.11918	3.04e-49
Lrrc32	7.56	3.48	-1.1193	4.25e-17
Kcnk1	2.42	1.11	-1.12445	0.000998264
Pparg	10.47	4.8	-1.12516	4.03e-12
Ednra	2.88	1.32	-1.12553	4.81e-07
Slc1a3	0.72	0.33	-1.12553	0.00916558
Myo19	1.79	0.82	-1.12626	0.000157299
Slc24a5	9.48	4.34	-1.12719	1.46e-11
Mag	2.47	1.13	-1.12819	0.00066142
Armcx2	4.35	1.99	-1.12825	3.42e-08
St3gal2	13.14	6.01	-1.12853	4.65e-32
Pou2af1	15.59	7.13	-1.12865	1.05e-17
Mex3b	1.75	0.8	-1.12928	0.000114091
Ttll12	13.63	6.23	-1.12948	5.65e-25
Proser2	5.21	2.38	-1.13032	6.36e-10
Scoc	34.85	15.9	-1.13213	2.48e-38
Cd276	3.77	1.72	-1.13216	2.44e-08
Cdh1	0.68	0.31	-1.13327	0.00916558
Cxxc5	10.25	4.67	-1.13413	3.14e-14
Gp1ba	17.52	7.98	-1.13454	6.55e-27
Rgl3	2.44	1.11	-1.13632	8.04e-05
Cdh15	4.75	2.16	-1.1369	5.44e-10
Ripor3	7.92	3.6	-1.1375	5.22e-17
Cpt1b	4.94	2.24	-1.14101	9.03e-12
Amz1	4.28	1.94	-1.14155	1.23e-07
Arhgef17	2.87	1.3	-1.14254	5.73e-07
Gchfr	5.48	2.48	-1.14384	0.00320217
Klf16	9.84	4.45	-1.14485	4.9e-16
Plod2	12.81	5.79	-1.14564	4.14e-27
Pafah1b3	21.15	9.55	-1.14709	9.05e-12
Tppp3	15.69	7.08	-1.14802	1.63e-12
Epb41l4b	2.64	1.19	-1.14958	3.15e-06
Klk1	4.97	2.24	-1.14975	0.000644341
Naip6	1.71	0.77	-1.15107	1.26e-07
Rtn4rl1	2.2	0.99	-1.152	1.21e-05
Cav1	14.57	6.54	-1.15564	1.58e-21
Lrrn3	0.78	0.35	-1.15612	0.00916558
Naaladl1	1.56	0.7	-1.15612	0.0022238
Pcbp4	9.23	4.14	-1.1567	8.93e-08
Ephb2	0.29	0.13	-1.15754	0.0106654
Nr1d1	9.66	4.33	-1.15766	1.9e-16
Cdc42bpa	2.88	1.29	-1.1587	2.5e-09
Palmd	2.3	1.03	-1.15899	9.82e-06
Gm6741	14.94	6.69	-1.1591	9.54e-13
Klhl8	2.24	1	-1.1635	6.61e-05
Col7a1	0.83	0.37	-1.16559	1.03e-05
Ralgps2	4.98	2.22	-1.16559	1.2e-15
Ccne1	35.14	15.65	-1.16695	2.68e-42
Pde5a	7.66	3.41	-1.16757	1.24e-31
Fkbp10	20.22	9	-1.16779	9.05e-31
Maged2	12.61	5.61	-1.1685	7.11e-17
Ppp2r5b	13.87	6.17	-1.16863	4.33e-23
Tub	0.63	0.28	-1.16993	0.00189009
Rph3al	1.35	0.6	-1.16993	0.000477614
Nol4l	2.14	0.95	-1.17161	3.42e-08
Ecm2	1.87	0.83	-1.17186	2.91e-05
Phlpp2	2.66	1.18	-1.17264	1.37e-13
Angptl2	5.14	2.28	-1.17273	2.91e-11
Cnp	27.51	12.19	-1.17426	9.3e-38
Pcsk5	1.31	0.58	-1.17544	8.81e-06
Gdpd1	2.44	1.08	-1.17585	0.000189912
Nat14	3.39	1.5	-1.17632	0.000771085
Asb2	10.08	4.46	-1.17638	1.77e-15
Rgs7bp	0.52	0.23	-1.17688	0.00158952
Tmem163	1.04	0.46	-1.17688	0.00948508
Cox4i2	9.25	4.09	-1.17735	2.91e-05
Tmem206	6.22	2.75	-1.17748	1.49e-09
Mettl22	7.42	3.28	-1.17772	3.42e-05
Peg3	0.43	0.19	-1.17834	0.00266805
Prkcq	7.65	3.38	-1.17844	3.29e-17
Gas2l1	21.17	9.35	-1.17898	1.27e-35
Fam161b	0.77	0.34	-1.17932	0.00666872
Chd3	5.89	2.6	-1.17976	2.73e-10
Lurap1l	0.84	0.37	-1.18286	0.0114445
Arrb1	35.06	15.43	-1.18409	6.32e-94
Fgf13	1.5	0.66	-1.18442	0.00226501
Egfr	0.75	0.33	-1.18442	0.00236821
Mdk	18.19	8	-1.18507	7.72e-10
Sp7	16.59	7.29	-1.18632	2.83e-29
Magi2	0.66	0.29	-1.18641	0.000782068
Lmod1	0.66	0.29	-1.18641	0.0114445
Slc5a3	1.07	0.47	-1.18688	2.93e-08
Cuedc1	12.18	5.35	-1.1869	5.54e-24
Hap1	1.23	0.54	-1.18763	0.00320217
Efna5	0.73	0.32	-1.18982	0.00786634
Dcn	107.77	47.13	-1.19324	3.52e-105
Exoc3l2	6.59	2.88	-1.19421	2.33e-11
Serpinb10	26.93	11.75	-1.19655	1.51e-21
Edil3	0.78	0.34	-1.19794	0.000783107
Hace1	14.43	6.29	-1.19794	1.53e-22
Tead1	1.29	0.56	-1.20387	1.08e-08
Snta1	11.13	4.83	-1.20436	9.1e-16
Carns1	4.24	1.84	-1.20436	1.51e-11
Tmem26	1.5	0.65	-1.20645	5.31e-06
Sumf2	6.07	2.63	-1.20663	1.79e-19
Hist2h2be	6.12	2.65	-1.20754	2.42e-11
Rhobtb3	1.71	0.74	-1.2084	5.7e-07
Pabpc4	19.93	8.62	-1.20918	4.18e-38
Lck	6.59	2.85	-1.20932	5.48e-10
Gm9774	1.62	0.7	-1.21057	0.0139417
Palld	7.92	3.42	-1.2115	8.7e-21
Pls1	3.96	1.71	-1.2115	2.05e-10
Plac9b	21.68	9.36	-1.21178	3.02e-15
Trib2	4.17	1.8	-1.21205	4.78e-12
Natd1	6.05	2.61	-1.21289	9.62e-17
Gm27029	1.6	0.69	-1.2134	0.00554751
Nutf2	9.44	4.07	-1.21376	4.94e-07
Hist1h2bq	2.39	1.03	-1.21437	0.0154733
Tbxa2r	7.01	3.02	-1.21487	2.01e-09
Slamf6	3.25	1.4	-1.21501	7.48e-13
Cd83	8.08	3.48	-1.21527	1.13e-13
Parp16	5.62	2.42	-1.21556	4.66e-10
Hspa12a	0.72	0.31	-1.21573	0.000783107
Usp13	2.37	1.02	-1.21632	3.96e-33
Bmp4	5.72	2.46	-1.21736	1.84e-07
Vldlr	3.86	1.66	-1.21742	6.4e-19
Cxcr3	3.49	1.5	-1.21826	5.79e-05
Fam53b	22.41	9.62	-1.22003	2.53e-53
Aox1	0.49	0.21	-1.22239	0.0201872
Mttp	0.63	0.27	-1.22239	0.0138181
Nme3	40.64	17.38	-1.22547	2.16e-19
B3gnt9	3.93	1.68	-1.22607	4.19e-07
Mex3a	0.61	0.26	-1.2303	0.00320217
Slc8a3	1.34	0.57	-1.2332	2.07e-05
Zfp963	2.26	0.96	-1.23522	0.000193958
Klhl33	1.79	0.76	-1.23589	4.8e-09
Tbx6	4.06	1.72	-1.23907	1.04e-05
Camk2n1	3.4	1.44	-1.23947	6.34e-11
Ssbp3	18.28	7.74	-1.23986	7.2e-36
Itga2b	111.05	47	-1.24048	1.25e-196
Cd109	4.83	2.04	-1.24345	2e-19
Foxc2	2.06	0.87	-1.24356	9.7e-05
Asb16	1.09	0.46	-1.24462	0.00388515
Mt3	14.55	6.14	-1.24471	2.67e-06
Ar	0.64	0.27	-1.24511	1.43e-05
Boc	1.59	0.67	-1.24679	7.35e-06
Rab27b	13.06	5.5	-1.24765	3.52e-35
Prickle1	2.09	0.88	-1.24793	9.71e-07
Zcchc3	3.54	1.49	-1.24844	3.4e-08
Clcf1	4.81	2.02	-1.25168	4.11e-07
Slc25a23	2.55	1.07	-1.25289	0.00211018
Abcc3	2.86	1.2	-1.25298	1.41e-10
Ppm1j	2.86	1.2	-1.25298	0.000192619
Aoc3	1.24	0.52	-1.25376	0.000115215
Six5	3.58	1.5	-1.255	2.84e-08
Bgn	192.18	80.45	-1.25629	6.79e-232
Thy1	9.44	3.95	-1.25693	3.69e-12
Syngap1	1.1	0.46	-1.2578	3.46e-05
Ccdc149	1.27	0.53	-1.26076	0.00384456
Mef2c	15.99	6.67	-1.26141	3.25e-59
Asb10	2.59	1.08	-1.26192	3.43e-05
Mapk8ip1	1.32	0.55	-1.26303	0.00133131
Abi3bp	3.41	1.42	-1.26388	7.47e-10
Myh11	1.61	0.67	-1.26483	2.36e-08
Mtss1l	7.41	3.08	-1.26654	2.97e-25
Reln	0.65	0.27	-1.26748	3.72e-06
Col6a2	13.11	5.44	-1.26899	1e-34
Cd101	6.46	2.68	-1.2693	1.18e-15
Dsp	0.29	0.12	-1.27302	0.00954371
Ppp1r3c	9.55	3.95	-1.27365	2.37e-18
Vangl2	1.09	0.45	-1.27633	1.69e-05
Cd3e	1.65	0.68	-1.27886	0.0115913
Mfap3l	2.33	0.96	-1.27922	3.03e-11
Gm1673	5.95	2.44	-1.28601	0.00465245
Ism1	3.4	1.39	-1.29045	3.16e-08
Cavin2	28.45	11.63	-1.29058	4.43e-57
Ctsw	5.46	2.23	-1.29186	5.92e-06
Cbarp	1.47	0.6	-1.29278	0.000124158
2310022B05Rik	15.02	6.13	-1.29293	2.57e-34
Fbln2	3.36	1.37	-1.29429	8.07e-12
Gabbr1	9.2	3.75	-1.29474	3.71e-17
Creb3l1	7.12	2.9	-1.29582	5.7e-14
Ptprcap	50.51	20.56	-1.29673	8.19e-33
Acta2	23.34	9.5	-1.29681	3.29e-29
Nt5e	3.71	1.51	-1.29687	1.23e-11
Gp1bb	76.36	31.04	-1.29869	4.63e-70
Nr3c2	0.32	0.13	-1.29956	0.0201593
Dmwd	15.78	6.41	-1.2997	4.1e-27
Schip1	8.79	3.57	-1.29994	3.98e-11
Adam12	1.38	0.56	-1.30117	1.13e-08
Ptpn3	1.9	0.77	-1.30307	9.07e-10
Mageh1	3.06	1.24	-1.30319	0.000263136
Cys1	2.37	0.96	-1.30378	0.000450305
Cdc42ep5	8.83	3.57	-1.30649	1.17e-07
Tango6	2.35	0.95	-1.30666	1.89e-08
Pla2g5	4.23	1.71	-1.30666	2.43e-09
Rcan2	3.49	1.41	-1.30753	2.53e-09
Fmnl2	4.53	1.83	-1.30767	9.47e-19
Col5a2	18.05	7.29	-1.30801	1.27e-77
Mast4	1.66	0.67	-1.30895	1.74e-08
Glcci1	5.01	2.02	-1.31046	2.41e-24
Egfl8	3.15	1.27	-1.31052	0.00132118
Car7	1.64	0.66	-1.31316	0.00369432
Pdzd2	0.87	0.35	-1.31366	5.95e-08
Sytl4	4.4	1.77	-1.31375	6.44e-11
Bcl7a	6.02	2.42	-1.31476	5.82e-21
Ankrd35	3.19	1.28	-1.31741	1.67e-10
Bmper	0.55	0.22	-1.32193	0.0167675
Clic5	1.85	0.74	-1.32193	6.76e-09
Slc6a3	1	0.4	-1.32193	0.00157155
Fgd1	0.75	0.3	-1.32193	0.00545034
Srp54a	8.88	3.55	-1.32274	6.52e-24
Islr	36.5	14.58	-1.32391	4.82e-53
Gimap3	11.54	4.6	-1.32694	2.43e-18
Slc25a4	164.09	65.34	-1.32845	7.32e-192
Bmp6	5.76	2.29	-1.33072	5.06e-16
Mgll	22.16	8.76	-1.33896	8.23e-54
Acvrl1	15.78	6.23	-1.34079	3.19e-38
Hmgcll1	2.23	0.88	-1.34147	9.28e-07
Ankrd1	1.42	0.56	-1.34239	0.00798014
Lum	51.36	20.24	-1.34344	1.32e-84
Parm1	0.66	0.26	-1.34395	0.00128343
Zap70	1.73	0.68	-1.34717	0.00043108
Lif	0.51	0.2	-1.3505	0.00909852
Itga7	4.03	1.58	-1.35086	6.86e-07
Rilp	3.01	1.18	-1.35098	0.000124158
2023-09-08	18.19	7.13	-1.35117	3.51e-61
Cat	32.77	12.84	-1.35173	1.41e-60
Cd8a	1.84	0.72	-1.35364	3.25e-05
Txk	0.87	0.34	-1.35548	0.0201593
Serpina3c	2.92	1.14	-1.35693	3.14e-06
Arhgap33	4.49	1.75	-1.35936	2.36e-15
Dmpk	14.6	5.69	-1.35947	7.84e-28
Nrarp	0.77	0.3	-1.3599	0.0136065
Slc16a10	20.79	8.09	-1.36168	8.34e-80
Bank1	4.51	1.75	-1.36577	3.95e-11
Gp6	5.01	1.94	-1.36875	8.66e-35
Adamts12	0.31	0.12	-1.36923	0.00248597
Trim59	40.49	15.67	-1.36956	4.81e-84
3830403N18Rik	1.94	0.75	-1.37109	0.0136065
Col8a1	6.96	2.69	-1.37148	1.11e-27
Gas6	96.18	37.07	-1.37548	2.39e-166
Prkab2	6.72	2.59	-1.37551	2.28e-26
Akap6	0.26	0.1	-1.37851	2.1e-06
Ppox	64.89	24.9	-1.38185	2.54e-80
Sema3d	1.2	0.46	-1.38333	4.73e-07
Cdkl1	1.07	0.41	-1.38391	0.0162028
Mmp17	0.47	0.18	-1.38466	0.00179266
Il34	7.69	2.94	-1.38717	1.21e-11
Shc2	1.91	0.73	-1.3876	5.34e-06
Agpat4	15.32	5.85	-1.38891	6.32e-23
Prob1	1.31	0.5	-1.38957	4.57e-06
Odc1	214.37	81.78	-1.39028	1.38e-280
Endod1	14.76	5.63	-1.39049	8.88e-50
Mkrn1	274.81	104.61	-1.39341	0
Rfesd	14.3	5.44	-1.39434	7.79e-07
Fam117a	80.35	30.46	-1.39938	4.72e-127
Dennd2c	3.43	1.3	-1.3997	2.06e-14
Ppp2r3a	2.8	1.06	-1.40136	1.05e-11
Adcyap1r1	0.37	0.14	-1.4021	0.00768692
Ttll11	2.3	0.87	-1.40255	5.06e-07
Stx2	28.49	10.76	-1.40478	1.1e-62
Clcn3	14.68	5.54	-1.40589	1.58e-61
Specc1	15.38	5.8	-1.40693	8.17e-78
Mllt11	8.12	3.06	-1.40795	4.75e-13
Gnai1	3.16	1.19	-1.40896	3.6e-09
Cd24a	832.8	313.09	-1.41139	0
Npnt	1.33	0.5	-1.41143	1.32e-05
Gm266	1.49	0.56	-1.41181	0.0162028
Cass4	3.22	1.21	-1.41205	7.08e-10
Dok2	51.93	19.49	-1.41383	5.28e-70
Cdh13	2.64	0.99	-1.41504	2.46e-09
Rims3	0.72	0.27	-1.41504	5.75e-05
Drp2	0.4	0.15	-1.41504	0.00211339
Zfp583	0.88	0.33	-1.41504	0.00768692
Sema4b	10.16	3.81	-1.41504	4.49e-32
Cavin1	26.5	9.93	-1.41613	2.07e-69
Sox12	1.98	0.74	-1.4199	3.4e-08
Eomes	0.83	0.31	-1.42084	0.000351377
Cd96	0.83	0.31	-1.42084	0.0162028
Zfp961	7.07	2.64	-1.42117	1.97e-12
Hdac11	1.85	0.69	-1.42286	3.35e-05
Ebf3	6.12	2.28	-1.4245	7.23e-25
Shroom3	0.51	0.19	-1.4245	0.00103178
AU021092	1.96	0.73	-1.42489	0.00248597
Epb41l4a	0.43	0.16	-1.42626	0.0192368
Fads2	4.63	1.72	-1.4286	5.85e-07
Cavin4	1.51	0.56	-1.43105	0.00121237
Tubb1	33.24	12.31	-1.43309	1.09e-37
Macrod1	20.71	7.66	-1.43491	2.44e-22
Thbs3	1.22	0.45	-1.43888	0.00043108
Glis2	3.48	1.28	-1.44294	1.69e-11
Spaca1	1.74	0.64	-1.44294	0.0201593
Mapk12	9.22	3.39	-1.44348	1.49e-15
Rasl12	1.47	0.54	-1.44478	0.000876429
Gp5	45.24	16.59	-1.44729	1.47e-76
Dkkl1	1.8	0.66	-1.44746	0.00909852
Xk	6.2	2.27	-1.44958	9.2e-27
Ly6g6f	20.63	7.55	-1.4502	1.46e-20
Tmem158	6.45	2.36	-1.45051	3.03e-10
E030030I06Rik	2.87	1.05	-1.45066	0.00457933
Pla2g4e	0.52	0.19	-1.45251	0.00513866
Enpep	0.85	0.31	-1.45519	0.00059507
Bend6	0.96	0.35	-1.45568	0.00704452
Cxadr	1.18	0.43	-1.45638	4.63e-07
Mrm1	15.7	5.72	-1.45668	1.32e-32
Me1	3.57	1.3	-1.45741	6.33e-11
Asb1	10.66	3.88	-1.45808	7.34e-38
Efs	3.6	1.31	-1.45843	2.56e-09
Gpr174	0.33	0.12	-1.45943	0.0192368
Fkbp14	3.36	1.22	-1.46158	1.08e-08
Tnfaip6	1.46	0.53	-1.4619	0.0043629
Dnajb4	23.28	8.45	-1.46207	5.24e-47
Nqo1	8.11	2.94	-1.46389	9.01e-12
Ncoa7	8.7	3.15	-1.46566	3.79e-22
Rilpl1	9.93	3.59	-1.46781	5.29e-13
Tmtc2	0.72	0.26	-1.46949	0.000199003
Gsta4	4.77	1.72	-1.47158	3.03e-05
Cd7	10.54	3.8	-1.4718	5.28e-10
Smim5	40.36	14.55	-1.47191	5.14e-32
Src	9.52	3.43	-1.47275	2.39e-30
Rbm38	204.64	73.72	-1.47296	1.84e-190
Gpr161	0.25	0.09	-1.47393	0.0126012
Gnaz	7	2.52	-1.47393	4.14e-21
Alox12e	1.39	0.5	-1.47508	0.00069719
Slc25a53	1.39	0.5	-1.47508	0.00023202
6430573F11Rik	1.56	0.56	-1.47805	0.000239046
Col14a1	1.31	0.47	-1.47883	0.00640312
Gypc	52.46	18.81	-1.47972	3.49e-88
Cxcl12	585.38	209.62	-1.4816	0
Slc30a2	0.81	0.29	-1.48187	0.00224347
Thbs1	58.66	20.96	-1.48474	9.12e-248
Fgfrl1	6.58	2.35	-1.48543	2.06e-13
Dusp13	3.5	1.25	-1.48543	0.00111498
Col12a1	17.67	6.31	-1.48559	2.56e-27
Omd	6.78	2.42	-1.48628	4.01e-10
Cln8	11.14	3.97	-1.48854	2.28e-43
Katnal1	1.97	0.7	-1.49277	6.97e-07
Pla2g12a	31.23	11.08	-1.49497	1.53e-21
Gas2	2.77	0.98	-1.49903	1.14e-05
Gpr155	2.12	0.75	-1.4991	9.81e-09
Alox12	43.68	15.44	-1.5003	4.48e-105
Adcy5	1.33	0.47	-1.50069	3.36e-09
Uchl1	4.76	1.68	-1.5025	5.18e-06
Gfra2	1.02	0.36	-1.5025	5.92e-08
Siglech	7.12	2.51	-1.50419	5.4e-15
Slc25a42	4.21	1.48	-1.50822	2.63e-13
Prrx2	1.68	0.59	-1.50967	0.000761073
Fam212a	25.41	8.92	-1.51028	1.35e-23
Cercam	6.07	2.13	-1.51084	1.72e-15
Arhgap6	3.58	1.25	-1.51803	4.31e-14
Tdrp	1.61	0.56	-1.52356	0.000155784
Sh3bgrl2	3.31	1.15	-1.5252	1.76e-14
Cxcl14	66.9	23.24	-1.5254	1.67e-99
Mtfr1	24.77	8.6	-1.52619	6.32e-63
Sfrp1	1.01	0.35	-1.52893	2.65e-05
Samd3	1.01	0.35	-1.52893	0.00525564
Gstp3	3.41	1.18	-1.53098	0.00340811
Rab4a	4.83	1.67	-1.53218	3.54e-07
Magix	1.16	0.4	-1.53605	0.0146935
Slc16a1	35.01	12.07	-1.53634	6.58e-125
Kcnip3	2.93	1.01	-1.53655	5.52e-10
Hs6st1	11.96	4.12	-1.5375	3.8e-40
Capn3	4.33	1.49	-1.53905	1.36e-12
Fxyd1	53.42	18.38	-1.53924	7.49e-27
Slc25a38	63.14	21.72	-1.53953	3.99e-68
Adamts18	0.32	0.11	-1.54057	0.00817489
Ifrd2	86.04	29.46	-1.54625	5.92e-84
Prrt2	0.79	0.27	-1.54889	0.00704452
Nudt12	0.82	0.28	-1.5502	0.000361763
Shisa3	0.41	0.14	-1.5502	0.0146935
Sppl2b	29.47	10.06	-1.55062	4.7e-82
Rbp4	1.67	0.57	-1.55081	0.0146935
Hebp2	0.88	0.3	-1.55254	0.00396468
Mcpt8	80.25	27.35	-1.55296	1.4e-59
Tcf15	2.73	0.93	-1.5536	0.0012752
Slc46a3	6.52	2.22	-1.55431	1.26e-12
Ldhc	4.91	1.67	-1.55587	2.71e-07
Ift140	9.36	3.18	-1.55748	1.14e-46
Siglecg	21.32	7.24	-1.55815	1.87e-49
Bag2	7.61	2.58	-1.56053	5.16e-10
2023-03-02	137.33	46.54	-1.5611	1.31e-123
Rnf123	23.62	8	-1.56194	6.35e-94
Spa17	2.6	0.88	-1.56294	0.00817489
Fam213b	25.78	8.72	-1.56385	5.42e-22
Kctd15	3.55	1.2	-1.56478	4.34e-09
1500009L16Rik	5.09	1.72	-1.56526	0.000388827
Tbx15	7.28	2.46	-1.56528	7.24e-25
Gp9	95.04	32.1	-1.56596	7.68e-74
Pard3b	1.57	0.53	-1.5667	5.41e-12
Epm2a	3.23	1.09	-1.56721	4.23e-11
Afmid	5.01	1.69	-1.56779	7.38e-11
Vegfc	5.07	1.71	-1.56799	1.43e-12
Cand2	0.98	0.33	-1.57032	4.55e-06
Axin2	1.01	0.34	-1.57075	3.02e-05
Sorbs1	1.25	0.42	-1.57347	0.00595708
Cited4	17.81	5.98	-1.57447	7.6e-22
Dpf3	1.55	0.52	-1.57568	0.00939996
Dnajb1	42.94	14.4	-1.57625	5.29e-110
Cacnb3	3.31	1.11	-1.57627	3.37e-09
Abcg2	26.59	8.91	-1.57739	3e-51
Gpr88	2.96	0.99	-1.5801	5.36e-11
Prss34	106.23	35.48	-1.58211	6.1e-111
Isca1	93.54	31.23	-1.58265	4.84e-150
Slc6a12	2.82	0.94	-1.58496	2.5e-06
Kcna2	0.48	0.16	-1.58496	2.65e-06
Dusp27	0.75	0.25	-1.58496	0.000477073
Nefh	0.69	0.23	-1.58496	0.000834919
2023-03-08	27.97	9.3	-1.58858	3.95e-91
Unc5a	1.33	0.44	-1.59585	3.88e-06
Btg2	106.76	35.26	-1.59827	4.49e-248
Gclc	19.5	6.44	-1.59834	7.97e-62
Itsn1	14.96	4.93	-1.60145	1.26e-82
Cilp	0.79	0.26	-1.60334	0.000273429
Hectd4	6.69	2.2	-1.6045	9.42e-87
Ppbp	674.9	221.64	-1.60646	0
Iba57	7.16	2.35	-1.6073	1.53e-31
Dusp10	5	1.64	-1.60823	1.03e-14
Gdf11	1.83	0.6	-1.60881	2.04e-08
Ccrl2	7.82	2.56	-1.61102	2.22e-18
Col6a3	3.85	1.26	-1.61143	3.74e-34
H2-Oa	4.28	1.4	-1.61218	7.52e-06
Crtam	1.04	0.34	-1.61298	0.00954371
Scn1b	32.7	10.69	-1.61303	5.95e-49
Ank2	0.43	0.14	-1.61891	0.000172786
Mpdz	3.41	1.11	-1.61921	3.13e-18
Arhgef12	5.75	1.87	-1.62052	6.36e-56
Arl5c	14.35	4.66	-1.62265	1.26e-22
Myo18b	1.39	0.45	-1.62709	1.91e-12
Prkaa2	1.02	0.33	-1.62803	2e-09
Nol3	2.38	0.77	-1.62803	8.8e-09
Hspb8	10.92	3.53	-1.62923	1.54e-20
Mlip	6.16	1.99	-1.63016	1.97e-06
Egflam	0.59	0.19	-1.63472	0.00146635
Angptl1	0.59	0.19	-1.63472	0.00261354
Slc25a51	45.99	14.81	-1.63475	5.19e-165
Gm15440	4.41	1.42	-1.63489	1.48e-06
Kcnn4	44.23	14.24	-1.63508	5.41e-81
Kazald1	12.71	4.09	-1.63579	1.57e-18
Cyr61	64.54	20.76	-1.63639	9.23e-118
Hist1h2ap	4.26	1.37	-1.63668	0.00458378
Tmem178	1.68	0.54	-1.63743	0.000543253
G6b	16.29	5.23	-1.6391	8.05e-29
Mcoln2	1.06	0.34	-1.64046	0.000614054
Celsr2	0.25	0.08	-1.64386	0.00233202
Rtn4r	1.47	0.47	-1.64508	0.000543253
Tmem9	22.63	7.22	-1.64817	5.36e-40
Padi2	4.64	1.48	-1.64853	3.31e-23
Kdelr3	12.01	3.83	-1.64882	3.22e-18
Angpt1	6.68	2.13	-1.64899	3.37e-29
Hcar2	4.47	1.42	-1.65438	6.93e-10
Klhl30	1.7	0.54	-1.6545	1.66e-06
Abat	1.04	0.33	-1.65605	3.18e-06
Neu3	1.86	0.59	-1.65652	1.94e-07
Pdk2	12.52	3.97	-1.65702	4.06e-29
Mpp2	4.07	1.29	-1.65766	5.95e-18
Pcx	5.08	1.61	-1.65777	7.78e-22
Gm9747	5.68	1.8	-1.65789	2.54e-17
Susd5	1.42	0.45	-1.65789	5.66e-07
Lrig1	1.55	0.49	-1.66141	5.77e-09
Pacsin3	14.05	4.44	-1.66194	1.05e-31
F2rl2	15.34	4.84	-1.66422	5.51e-39
Ebf1	2.98	0.94	-1.66458	4.54e-19
Adamts15	0.54	0.17	-1.66742	0.000201637
Cacna2d1	3.24	1.02	-1.66742	5.93e-26
Ppm1e	1.37	0.43	-1.67177	4.54e-10
Pnpo	57.34	17.97	-1.67395	1.56e-107
Xlr4a	7.18	2.25	-1.67406	9.99e-06
Abcb6	1.31	0.41	-1.67587	5.93e-05
Lrrc17	0.8	0.25	-1.67807	0.00595708
Dlg2	1.09	0.34	-1.68072	4.17e-09
Zfp708	0.61	0.19	-1.68281	0.0106654
Fam57b	2.28	0.71	-1.68314	3.49e-07
Meox2	1.35	0.42	-1.6845	0.000201637
Dtna	7.91	2.46	-1.68502	3.22e-16
Camkmt	1.77	0.55	-1.68625	0.00595708
Gpt2	2.58	0.8	-1.6893	6.77e-11
Sbk1	6.23	1.93	-1.69063	1.42e-27
Xcl1	3.3	1.02	-1.6939	0.00595708
Zdhhc14	5.54	1.71	-1.69589	4.36e-19
Trmo	19.25	5.94	-1.69632	2.37e-31
Slc6a7	0.52	0.16	-1.70044	0.00595708
Slco5a1	0.13	0.04	-1.70044	0.0127622
Dmd	1.01	0.31	-1.70402	7.52e-06
Speg	4.99	1.53	-1.70551	1.53e-28
Nkiras1	5.91	1.81	-1.70717	0.000822265
Hagh	81.45	24.9	-1.70977	1.95e-95
Ormdl3	36.64	11.2	-1.70992	2.63e-80
Extl1	0.36	0.11	-1.71049	0.0106654
Mns1	9.42	2.87	-1.71468	7.93e-52
Cd200r3	1.15	0.35	-1.71621	0.000550905
Mkx	0.46	0.14	-1.71621	0.0106654
Ndrg2	54.06	16.44	-1.71735	1.32e-110
Rgs12	7.08	2.15	-1.71941	5.43e-27
Astn2	0.33	0.1	-1.72247	0.00409952
Suox	7.67	2.32	-1.7251	2.44e-21
Sowahb	0.53	0.16	-1.72792	0.0021191
Xkrx	0.63	0.19	-1.72935	0.00374236
Plp1	1.53	0.46	-1.73383	1.01e-06
Il7r	3.36	1.01	-1.73411	5.16e-14
Tbx3	0.6	0.18	-1.73697	0.000250917
Psd	0.9	0.27	-1.73697	0.00525564
Pcdh18	1.77	0.53	-1.73969	3.23e-13
Perp	3.14	0.94	-1.74003	1.01e-07
Gm12166	1.54	0.46	-1.74322	0.0106654
Tgfbr3l	1.44	0.43	-1.74366	0.00664208
Hmox1	134.71	40.13	-1.7471	4.21e-198
Omp	0.84	0.25	-1.74846	0.00374236
Nmnat3	11.06	3.29	-1.74919	1.43e-26
Sardh	1.58	0.47	-1.74919	7.8e-09
Btrc	17.66	5.25	-1.7501	2.59e-41
Treml1	74.22	22.04	-1.75168	4.58e-94
Styk1	1.28	0.38	-1.75207	1.45e-05
Arl4a	29.88	8.87	-1.75217	4.21e-52
Akap12	2.3	0.68	-1.75803	7.76e-17
Hs3st1	2.3	0.68	-1.75803	2.79e-05
Pde4dip	15.18	4.48	-1.7606	2.97e-123
Adamts14	1.83	0.54	-1.76081	2.04e-11
Xirp1	0.61	0.18	-1.76081	7.5e-05
Gfpt2	0.61	0.18	-1.76081	0.00374236
Ccdc150	1.56	0.46	-1.76184	1.11e-07
Adipoq	23.63	6.96	-1.76346	4.58e-34
Podn	1.5	0.44	-1.76939	9.41e-06
Tbx1	1.16	0.34	-1.77052	0.0021191
Slc11a2	17.84	5.22	-1.77299	9.93e-54
Rad9b	2.02	0.59	-1.77557	1.75e-11
Snn	9.9	2.89	-1.77636	2.26e-32
Nr4a1	26.32	7.67	-1.77886	3.41e-70
Pdpn	2.61	0.76	-1.77998	1.01e-06
Wnt9a	0.62	0.18	-1.78427	0.0021191
Dpp4	2.31	0.67	-1.78566	6.29e-15
Parvb	54.99	15.89	-1.79105	1.08e-202
Clip4	1.32	0.38	-1.79647	2.22e-07
Pla2g16	31.72	9.13	-1.79671	6.63e-81
Kcnj10	1.67	0.48	-1.79874	1.68e-11
Tpbgl	1.74	0.5	-1.79909	3.49e-07
Lmod2	3.49	1	-1.80323	6e-09
Steap3	13.51	3.87	-1.80362	1.45e-44
Slamf1	7.3	2.09	-1.80439	3.83e-23
Angptl7	3.32	0.95	-1.80518	3.55e-09
Bsn	1.68	0.48	-1.80735	3.93e-12
Rorc	2.17	0.62	-1.80735	1.02e-05
Nos1	0.21	0.06	-1.80735	0.00335045
Marveld2	0.84	0.24	-1.80735	0.000540282
Pir	3.51	1	-1.81147	1.31e-07
Serpinh1	91.59	26.07	-1.8128	1.07e-196
Cap2	4.64	1.32	-1.81359	1.07e-18
Phka1	5.7	1.62	-1.81497	3.95e-39
Tom1l1	11.41	3.24	-1.81623	5.44e-26
Dkk1	12.72	3.61	-1.81703	7.47e-36
Blnk	12.47	3.53	-1.82072	2.08e-29
Pcp4l1	9.41	2.66	-1.82277	3.07e-18
Aplnr	3.22	0.91	-1.82312	4.61e-15
Sh3yl1	4.78	1.35	-1.82405	5.07e-11
Ccdc92	1.95	0.55	-1.82597	0.000104092
Cobll1	0.71	0.2	-1.82782	5.33e-05
1700029J07Rik	1.92	0.54	-1.83007	0.000543253
Hsph1	22.9	6.44	-1.83022	3.94e-83
Ptges3l	9.14	2.57	-1.83043	9.42e-10
Il1b	79.05	22.2	-1.83221	8.54e-116
Map1b	0.82	0.23	-1.83399	8.21e-11
Rad23a	71.83	20.08	-1.83883	1.18e-146
Adgrl1	2.65	0.74	-1.8404	2.63e-26
Apbb1	5.13	1.43	-1.84294	8.4e-11
Cntf	3.05	0.85	-1.84327	5.82e-05
Cmbl	9.94	2.77	-1.84336	1.28e-13
B3gnt7	0.97	0.27	-1.84503	0.000477614
Unc45b	5.03	1.4	-1.84513	3.85e-22
Glrx5	93.64	26.06	-1.84529	4.41e-242
Serinc2	2.05	0.57	-1.84659	3.09e-05
Tnmd	2.23	0.62	-1.8467	0.00010027
Ptgs2	0.54	0.15	-1.848	0.000761073
Ybx2	1.12	0.31	-1.85316	0.0169593
Arhgap28	0.76	0.21	-1.85561	1.15e-05
Bfsp1	0.76	0.21	-1.85561	0.00152433
Igf1	11.09	3.06	-1.85766	1.36e-30
Acss1	13.13	3.62	-1.85881	1.45e-55
Adh1	1.85	0.51	-1.85896	0.000172786
Tceal1	0.98	0.27	-1.85982	0.000172786
Myo1a	0.4	0.11	-1.8625	0.0169593
Cd4	4.11	1.13	-1.86282	2.77e-16
Fam131a	5.83	1.6	-1.86542	5.34e-17
Txnrd2	41.4	11.35	-1.86694	1.31e-44
Pou6f1	2.7	0.74	-1.86736	8.37e-15
Wdr86	2.81	0.77	-1.86764	4.43e-09
Spic	10.12	2.77	-1.86925	1.65e-22
Ltbp4	10.07	2.75	-1.87256	5.81e-55
Cd5	1.21	0.33	-1.87447	0.000477614
Mest	0.88	0.24	-1.87447	0.000829453
Id4	6.39	1.74	-1.87673	2.44e-30
Mid1	2.72	0.74	-1.87801	9.53e-11
Sphk1	22.84	6.2	-1.88122	2.32e-41
Lmna	56.5	15.32	-1.88283	3.95e-142
Lefty1	3.14	0.85	-1.88523	1.59e-07
Nrgn	62.08	16.79	-1.88653	3.29e-103
Cxcr5	1.85	0.5	-1.88753	2.68e-07
Rragd	3.48	0.94	-1.88835	8.09e-20
Ccr3	7.01	1.89	-1.89103	1.13e-28
Csdc2	1.04	0.28	-1.89308	0.000297911
Hoxc10	4.61	1.24	-1.89443	5.18e-12
Arsi	0.67	0.18	-1.89616	0.00144222
Mfsd2b	29.09	7.81	-1.89713	9.65e-85
Ctxn1	1.64	0.44	-1.89812	0.00144222
Zfp618	0.56	0.15	-1.90046	2.79e-09
Mpl	14.99	4.01	-1.90233	2.86e-51
Sema4f	2.43	0.65	-1.90244	2.71e-13
Aqp9	11.63	3.11	-1.90286	7.74e-38
Atp2b4	7.48	2	-1.90304	5.9e-75
Il7	1.28	0.34	-1.91254	6.69e-05
Reep2	7.16	1.9	-1.91396	4.22e-18
Trim72	3.52	0.93	-1.92027	2.52e-10
Angpt4	5.8	1.53	-1.92252	6.95e-18
Stac3	5.27	1.39	-1.92272	2.29e-16
Apol6	3.49	0.92	-1.92352	1.53e-07
Ranbp17	0.57	0.15	-1.926	0.000107819
Alpk2	0.19	0.05	-1.926	0.0169593
Dusp5	5.86	1.54	-1.92797	6.24e-19
Alpk3	1.37	0.36	-1.92811	3.4e-12
Ces2g	17.25	4.53	-1.92901	1.72e-60
Ptp4a3	64.97	17.02	-1.93254	1.37e-251
Gm20708	2.64	0.69	-1.93587	6.83e-07
Slc24a3	2.3	0.6	-1.9386	7.79e-13
Map1a	0.46	0.12	-1.9386	3.86e-08
Pcdhga7	0.23	0.06	-1.9386	0.0213208
Sparc	679.98	177.16	-1.94044	0
St3gal5	124.7	32.47	-1.94128	1e-269
Pappa	0.73	0.19	-1.9419	9.03e-11
Rapgefl1	0.73	0.19	-1.9419	1.44e-05
Brpf3	18.5	4.8	-1.94642	1.38e-125
Zdhhc15	0.81	0.21	-1.94753	1.15e-06
Hykk	0.27	0.07	-1.94753	0.0169593
Themis	0.27	0.07	-1.94753	0.0169593
Serpinf1	75.92	19.65	-1.94995	6.42e-162
Nlrc3	0.85	0.22	-1.94996	3.67e-05
Snrpn	2.28	0.59	-1.95025	1.84e-06
Prelp	5.22	1.35	-1.95109	4.38e-25
Kcnq4	0.31	0.08	-1.9542	0.0192663
Mfsd7c	0.35	0.09	-1.95936	0.0192663
Epb41	86.09	22.11	-1.96115	0
Sdsl	6.62	1.7	-1.9613	1.8e-11
Wnk4	4.44	1.14	-1.96153	1.5e-14
Cacna1g	1.91	0.49	-1.96272	3.83e-21
Ppp1r27	4.25	1.09	-1.96313	2.44e-05
Ltk	0.39	0.1	-1.96347	0.0213208
Ifitm5	12.85	3.29	-1.96561	1.17e-13
Ppp1r14a	5.9	1.51	-1.96617	3.43e-09
Neurl1a	5.46	1.39	-1.97382	1.02e-26
Smarcd3	13.79	3.51	-1.97408	1.99e-31
Emid1	5.7	1.45	-1.97491	1.63e-15
Nrap	8.26	2.1	-1.97575	4.52e-58
Arc	0.59	0.15	-1.97575	0.00152433
Slc23a3	0.59	0.15	-1.97575	0.0192663
Zfp651	2.52	0.64	-1.97728	5.7e-22
Mn1	0.67	0.17	-1.97863	4.49e-07
Fahd1	23.72	6.01	-1.98067	2.36e-43
Cd247	2.29	0.58	-1.98122	2.3e-05
Scd1	7.9	2	-1.98185	5.86e-49
Kcnc1	0.87	0.22	-1.98351	9.48e-08
Fat3	0.95	0.24	-1.98489	1.28e-09
Aldh1a2	4	1.01	-1.98564	5.19e-13
Adcy6	11.41	2.88	-1.98616	5.56e-88
Lrrc39	2.18	0.55	-1.98682	4.72e-10
Gpr153	3.1	0.78	-1.99072	3.68e-16
Trim7	2.43	0.61	-1.99408	1.44e-08
Fam109b	9.68	2.42	-2	1.13e-35
Diras2	1.6	0.4	-2	4.06e-11
Igdcc4	0.68	0.17	-2	1.95e-06
Slc2a13	0.4	0.1	-2	0.000297911
Cldn34c1	0.56	0.14	-2	0.00374236
Scube3	0.28	0.07	-2	0.00091941
B3galt2	0.16	0.04	-2	0.0106654
Urod	118.96	29.62	-2.00583	4.47e-198
Vgll2	4.07	1.01	-2.01067	4.85e-10
Cd36	28.86	7.16	-2.01104	9.28e-103
Col24a1	1.74	0.43	-2.01668	8.25e-18
Il2ra	0.85	0.21	-2.01707	0.00022598
Ogn	10.12	2.5	-2.01721	4.6e-35
Cd2	8.83	2.18	-2.01809	1.1e-14
Gch1	21.97	5.41	-2.02183	1.45e-78
Fam71b	1.26	0.31	-2.02308	6.99e-05
Tg	5.54	1.36	-2.02628	1.71e-20
Alx4	0.53	0.13	-2.02748	6.99e-05
Ufsp1	33.6	8.23	-2.0295	2.38e-46
Pcbd1	1.97	0.48	-2.03709	0.00664208
P2rx6	0.74	0.18	-2.03953	0.00250938
Plpp7	4.2	1.02	-2.04182	2.45e-09
Asb5	4.95	1.2	-2.04439	1.57e-11
Pitpnm3	0.33	0.08	-2.04439	0.000540282
Runx1t1	0.33	0.08	-2.04439	0.00091941
Fzd9	1.24	0.3	-2.04731	4.27e-05
Hspb1	27.75	6.67	-2.05673	1.16e-34
Grap2	8.16	1.96	-2.05772	1.79e-35
Ackr3	16.4	3.93	-2.06109	5.78e-67
Me3	0.92	0.22	-2.06413	1.26e-06
Cox8b	41.68	9.95	-2.06659	2.45e-21
Ccdc3	0.84	0.2	-2.07039	0.000327558
Rfx2	5.47	1.3	-2.07303	1.83e-25
Sel1l3	1.01	0.24	-2.07325	1.76e-07
Il5ra	1.01	0.24	-2.07325	6.99e-05
Atp1b1	17.07	4.05	-2.07547	6.57e-58
Smim1	17.62	4.18	-2.07564	5.41e-31
Gpm6b	4.47	1.06	-2.07621	1.57e-17
Lgi4	1.52	0.36	-2.078	1.15e-05
Stard10	56.58	13.39	-2.07914	1.6e-103
Slc25a37	104.95	24.8	-2.08129	0
C1qtnf4	1.27	0.3	-2.08179	0.00409952
Pigq	71.78	16.92	-2.08485	2.12e-205
Cela1	14.46	3.39	-2.09271	2.04e-23
Mylk2	15.66	3.67	-2.09323	2.63e-63
Wnk2	0.77	0.18	-2.09686	5.82e-05
Aspn	9.29	2.17	-2.09798	1.33e-30
Cpeb3	2.06	0.48	-2.10154	1.25e-13
Avil	0.43	0.1	-2.10434	0.0118586
Sgca	9.16	2.13	-2.10449	1.5e-14
Col16a1	6.54	1.52	-2.10522	3.13e-41
Mybph	0.99	0.23	-2.10579	0.00152433
Dbp	23.03	5.34	-2.1086	1.86e-58
Plek2	2.29	0.53	-2.11128	3.48e-06
Csrnp3	0.13	0.03	-2.11548	0.00722652
Colec11	0.91	0.21	-2.11548	0.0118586
Tfr2	6.42	1.48	-2.11698	1.03e-26
Samd14	29.28	6.73	-2.12124	5.62e-128
Calr4	0.61	0.14	-2.12338	0.0213208
Pcsk6	11.69	2.68	-2.12497	2.74e-67
Des	76.04	17.34	-2.13265	7.92e-282
Bglap2	1544.97	352.18	-2.13319	0
Lpl	22.55	5.13	-2.1361	4.8e-125
Capn5	5.98	1.36	-2.13654	3.21e-39
Aif1l	0.66	0.15	-2.1375	0.000328077
Il1rl1	4.71	1.07	-2.13812	1.56e-27
Mgst3	85.76	19.46	-2.13979	9.93e-127
Hspb7	11.77	2.67	-2.1402	1.12e-46
Sit1	1.9	0.43	-2.14359	0.000197437
9930111J21Rik1	1.15	0.26	-2.14505	4.27e-05
Ninl	1.77	0.4	-2.14568	9.29e-12
Ces1d	3.01	0.68	-2.14616	7.84e-10
Sybu	1.02	0.23	-2.14886	9.45e-06
Cacna1e	0.49	0.11	-2.15528	9.54e-12
Slc14a1	22.16	4.96	-2.15955	1.44e-114
Myl9	106.72	23.72	-2.16965	4.42e-162
Slc7a11	0.63	0.14	-2.16993	1.26e-09
Acsbg1	0.36	0.08	-2.16993	0.0213208
Fam129c	19.69	4.37	-2.17176	4.42e-56
Fcna	44.75	9.93	-2.17202	7.65e-87
Arl2bp	35.46	7.85	-2.17543	4.37e-102
Rab30	3.21	0.71	-2.17668	6.01e-12
Cacnb1	5.16	1.14	-2.17834	2.15e-17
Myom1	18.28	4.03	-2.18141	1.35e-133
Acyp2	10.09	2.21	-2.19081	7.42e-14
Osbpl6	0.32	0.07	-2.19265	0.00233202
St8sia5	0.55	0.12	-2.1964	0.0213208
Chac2	22.47	4.9	-2.19715	8.43e-40
Fhod3	0.83	0.18	-2.20511	1.77e-07
Kcnj12	0.6	0.13	-2.20645	0.00722652
Ear2	542.59	117.36	-2.20892	0
Galnt16	0.37	0.08	-2.20945	0.00436394
Mall	1.07	0.23	-2.21791	0.00019426
Mdga1	2.52	0.54	-2.22239	1.3e-11
Trpa1	0.42	0.09	-2.22239	0.00152433
Pgm5	0.56	0.12	-2.22239	0.00152433
Lpar3	0.7	0.15	-2.22239	0.00250938
Chchd10	74.5	15.92	-2.2264	4.82e-102
Naalad2	1.03	0.22	-2.22707	1.51e-05
Cd79b	59.61	12.72	-2.22846	2.53e-104
Nipa1	4.36	0.93	-2.22903	4.57e-22
Mpp3	0.61	0.13	-2.2303	0.00250938
Cacng1	12.98	2.75	-2.23879	2.2e-25
Celf5	0.52	0.11	-2.24101	0.000114409
Gdf15	3.94	0.83	-2.24701	3.35e-09
Col23a1	0.62	0.13	-2.25376	2.1e-06
Pfn2	7.87	1.65	-2.2539	3.17e-23
Mical3	4.68	0.98	-2.25565	1.46e-45
Myh10	3.06	0.64	-2.25739	9.23e-37
Tesc	31.53	6.58	-2.26057	4.74e-50
Tnfsf8	0.48	0.1	-2.26303	0.00152433
Mfap5	0.72	0.15	-2.26303	0.0074061
Myf6	3.76	0.78	-2.26919	2.37e-08
Ear6	418.62	86.81	-2.26971	0
Kcnk3	0.29	0.06	-2.27302	0.0127622
Capn6	0.29	0.06	-2.27302	0.0213208
Garem1	0.68	0.14	-2.28011	2.02e-06
Slc5a11	1.07	0.22	-2.28204	0.000327558
Fabp3	25.25	5.19	-2.28248	3.72e-33
Hspb2	5.71	1.17	-2.28698	2.83e-08
Fos	77.56	15.87	-2.28901	7.61e-229
Sema6c	2.4	0.49	-2.29218	6.84e-16
Dnd1	3.09	0.63	-2.29418	6.31e-08
Matn4	1.62	0.33	-2.29546	2.1e-06
Sapcd1	1.67	0.34	-2.29624	0.00261354
Mfhas1	2.36	0.48	-2.29768	1.16e-24
Ltbp2	4.82	0.98	-2.29818	8.96e-40
Cachd1	1.23	0.25	-2.29866	3.16e-12
Colq	0.79	0.16	-2.30378	0.000114409
Pdlim3	15.17	3.07	-2.30491	9.74e-38
Stbd1	2.87	0.58	-2.30693	2.44e-10
AA986860	1.19	0.24	-2.30986	1.2e-06
Zbtb7c	1.64	0.33	-2.31316	2.02e-12
St5	12.24	2.45	-2.32075	1.55e-49
Klhl40	1.75	0.35	-2.32193	1.68e-07
Sema3c	0.35	0.07	-2.32193	0.000313464
Lrch2	0.4	0.08	-2.32193	0.0118586
Vopp1	27.73	5.54	-2.32349	8.55e-112
Dyrk3	6.54	1.3	-2.33078	2.06e-33
Cyp4b1	9.12	1.81	-2.33304	1.73e-28
Sorcs2	0.86	0.17	-2.3388	3.54e-08
Gm7334	1.57	0.31	-2.34042	0.00019426
Mlxipl	1.37	0.27	-2.34314	2.04e-06
Ndn	0.61	0.12	-2.34577	0.000114409
Abcb10	40.59	7.95	-2.3521	7.83e-252
Atp6v0e2	3.07	0.6	-2.3552	8.91e-09
Cplx2	2.15	0.42	-2.35588	1.83e-18
Ppp1r3a	1.13	0.22	-2.36075	9.23e-14
4930486L24Rik	1.08	0.21	-2.36257	0.00261354
Slc5a2	0.36	0.07	-2.36257	0.0117402
Tal1	31.96	6.19	-2.36826	2.82e-196
Chrna10	0.62	0.12	-2.36923	0.00261354
Vangl1	6.22	1.2	-2.37388	4.59e-26
C1qtnf12	61.97	11.94	-2.37577	1.04e-126
Prg2	3531.97	680.12	-2.37661	0
Kcns3	0.52	0.1	-2.37851	0.00756354
Trim54	6.67	1.28	-2.38154	1.59e-16
Bglap	880.66	168.88	-2.38259	0
Trabd2b	0.47	0.09	-2.38466	3.2e-06
Gstm5	31.32	5.97	-2.39128	2.51e-42
Smtnl1	2.94	0.56	-2.39232	1.81e-09
Crhr2	0.42	0.08	-2.39232	0.0127622
Dhrs11	71.31	13.56	-2.39475	4.09e-139
Kctd14	9.84	1.87	-2.39562	3.47e-37
Ube2l6	171.18	32.51	-2.39656	0
Dusp26	2.11	0.4	-2.39917	6.42e-07
Cytl1	2.48	0.47	-2.39961	3.91e-05
Cd22	4.91	0.93	-2.40042	6e-31
Kcnc4	1.01	0.19	-2.41028	2.45e-07
Myot	22.71	4.27	-2.41102	3.43e-76
Aqp1	198.86	37.26	-2.41605	0
Chn1	2.3	0.43	-2.41923	2.84e-15
Rbfox1	1.98	0.37	-2.4199	1.93e-14
Jph1	2.74	0.51	-2.42561	5.79e-23
Ptdss2	20.02	3.72	-2.42807	4.61e-98
Comp	15.62	2.9	-2.42927	3.45e-42
Cryab	81.55	15.13	-2.43027	2.21e-109
Ttll7	1.89	0.35	-2.43296	1.8e-10
Ankrd2	5.25	0.97	-2.43626	1.44e-10
Mllt3	14.57	2.69	-2.43732	7.1e-26
Sost	217.96	40.14	-2.44095	0
Prg3	107.95	19.76	-2.44971	2.05e-162
Tlcd1	11.98	2.19	-2.45163	2.23e-37
Cd8b1	2.79	0.51	-2.4517	5.49e-08
Alox15	45.07	8.2	-2.45847	1.22e-172
Art5	2.2	0.4	-2.45943	1.1e-06
Chl1	0.33	0.06	-2.45943	1.43e-06
Lrrn1	0.33	0.06	-2.45943	0.00756354
Perm1	3.14	0.57	-2.46173	5.36e-22
Rab3il1	47	8.53	-2.46204	4.42e-105
Cav3	3.28	0.59	-2.47491	1.43e-07
Kbtbd12	1.28	0.23	-2.47644	5.97e-08
Actc1	1.17	0.21	-2.47805	0.000916869
Rsad2	26.97	4.84	-2.47828	2.22e-164
Pla2g2d	2.23	0.4	-2.47897	1.36e-08
Jmjd7	1.45	0.26	-2.47947	0.000181736
Col22a1	6.89	1.23	-2.48585	8.65e-87
Cgref1	7.12	1.27	-2.48705	4.28e-19
Osr1	1.29	0.23	-2.48767	1.31e-05
Ryr1	6.21	1.1	-2.49709	7.43e-156
Myom3	0.85	0.15	-2.5025	2.5e-09
Pi15	0.51	0.09	-2.5025	2.17e-07
Ccr9	1.02	0.18	-2.5025	9.67e-07
Panx3	0.51	0.09	-2.5025	0.00444281
Myl10	1.87	0.33	-2.5025	0.0127622
Tmem221	1.08	0.19	-2.50696	0.000916869
Ear1	646.57	113.64	-2.50834	0
Ubac1	107.8	18.85	-2.51572	1.82e-307
Ankrd23	43.03	7.52	-2.51654	6.82e-161
2310030G06Rik	1.03	0.18	-2.51658	0.00444281
Dpt	1.55	0.27	-2.52124	7.56e-06
Pla2g4c	2.19	0.38	-2.52686	3.76e-14
Pnck	1.73	0.3	-2.52774	1.31e-05
Ifi208	0.52	0.09	-2.53051	0.000860688
Shisa4	10.76	1.86	-2.5323	2.82e-34
Hist1h2ac	0.87	0.15	-2.53605	6.02e-05
Aldh3b3	3.66	0.63	-2.53842	1.26e-09
Xpo7	47.12	8.05	-2.54928	0
Car11	0.82	0.14	-2.5502	0.00444281
Shisa2	1.88	0.32	-2.55459	2.61e-11
Mstn	0.53	0.09	-2.558	0.00258886
Mybpc2	41.05	6.97	-2.55815	9.45e-241
Col11a1	10.06	1.7	-2.56502	2.28e-131
Chst3	2.19	0.37	-2.56533	8.9e-25
Popdc3	1.48	0.25	-2.5656	1.98e-06
Ppm1l	1.9	0.32	-2.56986	2.37e-32
Smyd1	5.65	0.95	-2.57225	4.08e-52
H2-DMb2	11.68	1.96	-2.57511	5.87e-29
Nrep	15.29	2.55	-2.58402	3.62e-59
Egr2	2.22	0.37	-2.58496	5.04e-11
Gli2	0.18	0.03	-2.58496	0.00756354
Sh3rf2	0.24	0.04	-2.58496	0.00756354
Fn3krp	13.48	2.24	-2.58925	6.5e-61
Hspb6	26.95	4.47	-2.59194	5.86e-66
Clcn2	3.69	0.61	-2.59674	4.64e-22
Ube2o	23.64	3.9	-2.59968	1.82e-206
Msh5	4.79	0.79	-2.6001	2.13e-25
Fbp2	1.4	0.23	-2.60572	0.000313464
Chrdl1	6.52	1.07	-2.60726	7.9e-49
Col1a2	540.57	88.33	-2.61351	0
Flnc	2.88	0.47	-2.61534	1.81e-47
Tmod4	23.4	3.81	-2.61865	1.23e-53
Npr3	0.43	0.07	-2.61891	3.91e-05
Kcnh2	0.43	0.07	-2.61891	0.00258886
Txlnb	3.69	0.6	-2.62059	1.13e-30
Cox6a2	70.38	11.43	-2.62234	9.71e-86
Serpina12	0.37	0.06	-2.62449	0.00258886
Nr4a3	0.68	0.11	-2.62803	5.92e-08
Mpz	4.03	0.65	-2.63227	3.9e-16
Pcyt1b	2.73	0.44	-2.63333	1.44e-25
Pkia	6.65	1.07	-2.63574	8.04e-45
AK157302	0.56	0.09	-2.63743	0.0074061
Slc38a4	0.5	0.08	-2.64386	0.000181736
Asb14	2.32	0.37	-2.64853	7.23e-10
Col11a2	40.72	6.48	-2.65167	0
Tceal3	1.76	0.28	-2.65208	0.00261354
Cybrd1	0.19	0.03	-2.66297	0.0074061
Gata1	61.54	9.7	-2.66547	6.75e-199
Aff3	1.97	0.31	-2.66786	1.26e-22
Slc9a2	0.89	0.14	-2.66838	1.8e-09
Tnnc1	10.76	1.69	-2.67058	1.18e-15
Fam210b	17.33	2.72	-2.67159	3.37e-113
Atp1a2	13.02	2.04	-2.67409	9.51e-145
Myadml2	2.13	0.33	-2.69032	0.000181736
Cxcl5	4.98	0.77	-2.69322	6.78e-16
Lsmem1	1.23	0.19	-2.69459	0.000860688
Eif3j1	8.16	1.26	-2.69515	3.38e-82
Mlf1	12.01	1.85	-2.69864	3.84e-26
Adamtsl2	2.08	0.32	-2.70044	1.63e-15
Cacnb4	0.13	0.02	-2.70044	0.0074061
Sec14l2	8.19	1.25	-2.71194	1.52e-41
2023-03-03	14.81	2.25	-2.71857	1.2e-29
Rpl3l	18	2.73	-2.72102	4.54e-49
Camk2a	3.04	0.46	-2.72437	1.65e-27
Ache	19.92	3	-2.73118	5.67e-77
Abra	3.47	0.52	-2.73835	1.42e-12
Fam220a	58.05	8.69	-2.73987	1.86e-158
Cd59a	7.22	1.08	-2.74097	8.67e-25
Spire1	10.93	1.63	-2.74535	2.44e-94
Dclk2	3.63	0.54	-2.74894	1.21e-33
Actn3	88.99	13.1	-2.76408	0
Nsg2	0.69	0.1	-2.7866	0.000860688
Cd79a	69.37	9.99	-2.79576	5.44e-187
Il1a	2.71	0.39	-2.79675	1.46e-11
Art1	16.04	2.3	-2.80197	2.27e-45
Cobl	4.26	0.61	-2.80397	2.1e-06
Ano5	0.7	0.1	-2.80735	2.56e-11
Epha4	0.35	0.05	-2.80735	3.44e-05
Rspo2	0.7	0.1	-2.80735	6.02e-05
Fam131b	0.28	0.04	-2.80735	0.00419502
D630044L22Rik	0.35	0.05	-2.80735	0.0074061
Tpm2	287.74	40.98	-2.81177	0
Hpn	8.58	1.22	-2.8141	2.91e-21
Myom2	10.35	1.47	-2.81574	1.29e-101
Sgcg	2.26	0.32	-2.82018	6.16e-18
Cacng6	5.45	0.77	-2.82333	3.12e-22
Sobp	0.85	0.12	-2.82443	2.52e-09
Tppp	0.64	0.09	-2.83007	8.12e-08
Tmem151b	0.57	0.08	-2.83289	1.11e-06
Akap5	0.5	0.07	-2.8365	4.55e-08
Syt9	0.43	0.06	-2.8413	0.000491667
Erfe	1.15	0.16	-2.84549	1.41e-06
Dhrs7c	8.95	1.24	-2.85155	9.02e-21
Zfp641	0.29	0.04	-2.85798	0.0023592
Car8	0.29	0.04	-2.85798	0.00419502
Prdx2	528.12	72.82	-2.85846	0
H2-Ob	7.57	1.04	-2.86371	2.28e-42
Fcrla	21.12	2.9	-2.86449	1.09e-61
Atp2a1	316.11	43.37	-2.86566	0
Lef1	1.97	0.27	-2.86716	1.45e-10
Tcea3	8.55	1.16	-2.8818	1.32e-22
Traf4	14.94	2.02	-2.88675	4.82e-63
Trim58	2.09	0.28	-2.9	2.57e-10
Fbxo40	3.36	0.45	-2.90046	2.47e-36
Tpm1	990.02	132.57	-2.9007	0
Slc39a4	2.02	0.27	-2.90332	4.56e-10
Tmem38a	28.44	3.8	-2.90385	2.15e-115
Cpxm1	7.51	1	-2.90881	3.62e-37
Kcnj11	1.43	0.19	-2.91194	4.56e-10
Hspa1a	7.19	0.95	-2.91999	9.2e-45
Smox	70.91	9.36	-2.92141	1.72e-227
Scx	2.05	0.27	-2.92459	4.72e-06
Pfkm	74.35	9.79	-2.92495	0
Pdzk1ip1	87.49	11.51	-2.92623	5.98e-156
Klhl31	2.51	0.33	-2.92715	2.88e-34
Col1a1	469.6	61.52	-2.9323	0
Pfn4	0.84	0.11	-2.93289	0.0074061
Efemp1	1.38	0.18	-2.9386	4.26e-07
Car14	0.69	0.09	-2.9386	0.00419502
Pbx4	0.77	0.1	-2.94486	0.0023592
Smpd3	2.62	0.34	-2.94596	4.31e-29
Tmem182	4.79	0.62	-2.94969	2.96e-28
Egr1	28.87	3.73	-2.95232	1.15e-176
Edar	0.62	0.08	-2.9542	3.44e-05
Aldh1l2	0.31	0.04	-2.9542	8.88e-05
Itgb1bp2	5.84	0.75	-2.96101	2.93e-17
Dntt	7.65	0.98	-2.96461	1.98e-33
Dnajb2	54.18	6.93	-2.96683	7.72e-160
Tcap	250.6	32	-2.96924	0
Tnfrsf25	1.88	0.24	-2.96963	1.05e-07
Gkn3	2.12	0.27	-2.97303	0.000157883
Xirp2	8.18	1.04	-2.97552	8.84e-194
Tnni2	1008	127.91	-2.97829	0
Alad	100.64	12.75	-2.98063	1.59e-237
Npas4	1.5	0.19	-2.98089	1.42e-11
Rtn2	46.86	5.93	-2.98225	1.73e-103
Uros	57.71	7.29	-2.98483	1.52e-139
Rsph10b	1.11	0.14	-2.98706	0.00258886
Ttn	3.26	0.41	-2.99118	0
Tmem45a2	3.98	0.5	-2.99277	8.71e-14
Col13a1	5.02	0.63	-2.99426	1.6e-30
Gfi1b	32.8	4.1	-3	1.55e-115
Asb15	0.32	0.04	-3	0.000732495
Mmel1	0.48	0.06	-3	0.0023592
Gm28042	0.8	0.1	-3	1.42e-08
Aldh1a1	29.07	3.63	-3.00149	6.18e-124
Neb	15.98	1.99	-3.00543	7.08e-235
Epx	157.94	19.59	-3.01119	0
Nr4a2	1.29	0.16	-3.01123	1.85e-10
Fhl1	58.51	7.24	-3.01462	5.01e-264
Clec3b	2.52	0.31	-3.02308	1.43e-06
Nexn	9.84	1.21	-3.02365	5.05e-46
Kcng1	0.49	0.06	-3.02975	4.98e-05
Sh2d4a	2.54	0.31	-3.03449	1.18e-15
Cntnap2	0.41	0.05	-3.03562	0.0117402
Slc22a23	4.44	0.54	-3.03953	7.86e-54
Mypn	1.81	0.22	-3.04041	1.81e-21
Scn4a	1.07	0.13	-3.04103	3.7e-16
Mss51	20.59	2.5	-3.04194	6.02e-80
Glt8d2	0.33	0.04	-3.04439	0.0215151
Eef1a2	38.94	4.72	-3.04439	3.37e-166
Atp1b2	9.35	1.13	-3.04864	5.17e-57
Snx22	16.14	1.95	-3.04909	7.19e-87
Otub2	7.45	0.9	-3.04924	5.14e-45
Ckm	289.57	34.85	-3.05468	0
Tceal7	2.58	0.31	-3.05703	1.43e-06
Fam180a	0.75	0.09	-3.05889	0.0023592
Myh1	79.03	9.43	-3.06707	0
Acta1	989	117.92	-3.06816	0
Myh14	0.59	0.07	-3.07529	2.43e-09
Bach2	1.7	0.2	-3.08746	8.81e-33
Fbn2	0.17	0.02	-3.08746	0.000157883
Chad	6.57	0.77	-3.09296	6.53e-25
Actn2	14.6	1.7	-3.10236	9.68e-95
Fam46c	41.8	4.85	-3.10745	0
Dusp15	0.26	0.03	-3.11548	0.0215151
Mybpc1	45.24	5.18	-3.12657	2.04e-298
Dtx1	0.79	0.09	-3.13386	3.2e-08
Tnfrsf13c	3.52	0.4	-3.1375	8.08e-16
Kbtbd13	0.44	0.05	-3.1375	0.00131833
Dnaja4	16.92	1.92	-3.13955	7.51e-109
Rxrg	1.69	0.19	-3.15295	2.32e-07
Podxl2	4.63	0.52	-3.15443	6.6e-22
Ahcy	13.75	1.54	-3.15843	1.43e-77
Popdc2	3.5	0.39	-3.16581	2.16e-18
Myh4	116.99	13.03	-3.16648	0
Cpox	56.05	6.24	-3.1671	0
Pcdha4	0.18	0.02	-3.16993	0.0215151
Tnxb	0.36	0.04	-3.16993	1.07e-09
Myoz1	100.48	11.12	-3.17568	2.64e-269
Hmbs	402.79	44.54	-3.17685	0
Rnase2a	3	0.33	-3.18442	2.78e-05
Ucp3	2.82	0.31	-3.18536	2.49e-16
Sh3bgr	25.33	2.77	-3.19289	9.05e-85
Lmod3	3.11	0.34	-3.19331	2.49e-16
Jakmip1	4.21	0.46	-3.19411	1.31e-18
Dusp8	3.21	0.35	-3.19715	1.39e-35
Tnnt3	1392.46	150.15	-3.21316	0
Fmod	14.04	1.51	-3.21692	7.65e-98
Hr	3.01	0.32	-3.23362	4.03e-37
Cox7a1	50.84	5.4	-3.23493	8.95e-47
Reep6	1.8	0.19	-3.24393	4.66e-10
Ak1	44.22	4.66	-3.2463	4.52e-198
Cr2	0.38	0.04	-3.24793	4.72e-06
Atp1b4	0.19	0.02	-3.24793	0.0215151
Pygm	88.86	9.32	-3.25313	0
Acsl6	1.24	0.13	-3.25376	2.57e-10
Zfpm1	31.95	3.33	-3.26222	9.52e-234
Synm	10.31	1.06	-3.28191	2.5e-100
Slc2a4	14.9	1.53	-3.28371	2.61e-81
Myoz2	6.94	0.71	-3.28904	3.23e-20
1700001O22Rik	0.88	0.09	-3.28951	0.000404902
2310002L09Rik	5.58	0.57	-3.29123	9.09e-15
Chrne	0.49	0.05	-3.29278	0.0215151
Tmem52	5.6	0.57	-3.29639	2.65e-13
Blvrb	207.69	21.12	-3.29775	0
Wfdc1	3.84	0.39	-3.29956	2.65e-13
P2rx2	1.97	0.2	-3.30012	5.28e-09
Apol7e	0.89	0.09	-3.30581	1.06e-05
Isg20	125.72	12.62	-3.31643	8.39e-244
Cpm	1	0.1	-3.32193	4.85e-13
Ssc5d	0.2	0.02	-3.32193	0.0117402
Pitx2	0.51	0.05	-3.3505	0.0117402
Klhl41	15.17	1.48	-3.35755	2.07e-89
Capsl	0.82	0.08	-3.35755	0.0215151
Fech	96.22	9.38	-3.35868	0
Srl	16.12	1.57	-3.36002	7.12e-137
Tnnc2	1342.53	130.02	-3.36815	0
Lrrc15	0.31	0.03	-3.36923	0.000122056
Acan	0.31	0.03	-3.36923	0.000404902
Slc23a1	0.31	0.03	-3.36923	0.00636217
Il33	0.31	0.03	-3.36923	0.0215151
Srpk3	3.66	0.35	-3.38642	4.3e-18
Trim55	0.63	0.06	-3.39232	0.000122056
Mum1l1	0.21	0.02	-3.39232	0.0117402
Obscn	14.76	1.4	-3.39819	3.48e-134
Eno3	196.45	18.62	-3.39924	0
Trdn	108.89	10.3	-3.40216	4.67e-265
Hfe2	19.18	1.8	-3.41353	1.02e-91
Nkd1	1.07	0.1	-3.41954	4.72e-06
Upb1	1.96	0.18	-3.44478	2.06e-15
Ell3	0.98	0.09	-3.44478	0.000122056
Tfdp2	34.98	3.2	-3.45039	7.58e-243
Sfrp2	1.64	0.15	-3.45066	3.12e-09
Artn	0.55	0.05	-3.45943	0.000521183
Efna3	0.33	0.03	-3.45943	0.0215151
Apobec2	22.87	2.07	-3.46575	1.89e-67
3425401B19Rik	1.55	0.14	-3.46877	2.49e-22
Lingo3	0.78	0.07	-3.47805	4.26e-07
Amhr2	1.34	0.12	-3.48113	0.000157883
Ldb3	32.01	2.86	-3.48444	5.25e-159
Synpo2	9.18	0.82	-3.4848	7.17e-87
Mylpf	656.58	58.63	-3.48526	0
9330159F19Rik	0.56	0.05	-3.48543	4.72e-06
Tekt1	0.56	0.05	-3.48543	0.0215151
Abcb4	11.84	1.05	-3.49521	3.87e-116
Hrc	13.7	1.2	-3.51307	1.36e-80
Mafa	0.8	0.07	-3.51457	0.0117402
Cdr2	59.94	5.22	-3.5214	0
Kcnn1	0.92	0.08	-3.52356	2.93e-09
Jsrp1	43.51	3.78	-3.52489	3.38e-89
Myoc	2.08	0.18	-3.53051	1.16e-11
Yipf7	3.96	0.34	-3.54189	2.78e-13
Lgr5	0.35	0.03	-3.54432	0.000122056
Adam33	2.69	0.23	-3.5479	5.11e-21
Sat2	1.88	0.16	-3.55459	6.66e-05
Epor	44.4	3.77	-3.55792	1.43e-179
Gpd1	7.6	0.64	-3.56986	1.33e-54
Myh2	7.44	0.62	-3.58496	2.9e-110
Prss12	0.36	0.03	-3.58496	0.00636217
Aknad1	0.36	0.03	-3.58496	0.00636217
Synpo2l	3.03	0.25	-3.59932	1.71e-29
Nxpe2	27.82	2.29	-3.6027	8.82e-224
Myl4	14.46	1.19	-3.60303	3.17e-34
Clcn1	0.73	0.06	-3.60486	7.81e-07
Tmod1	18.66	1.52	-3.61781	2.97e-144
Jph2	10.36	0.84	-3.62449	2.57e-108
Cthrc1	10.99	0.89	-3.62624	1.55e-33
Arhgap20	0.25	0.02	-3.64386	3.62e-05
Riiad1	1.51	0.12	-3.65344	0.00636217
Plcd4	1.9	0.15	-3.66297	1.34e-22
Crabp2	1.02	0.08	-3.67243	0.00636217
Robo2	0.64	0.05	-3.67807	2.07e-11
Ptn	4.27	0.33	-3.6937	1.26e-18
Smpx	22.48	1.73	-3.6998	3.26e-62
Aldh3b2	4.42	0.34	-3.70044	2.76e-25
Has2	0.26	0.02	-3.70044	0.000980413
Thpo	0.65	0.05	-3.70044	0.00183717
Vpreb3	34.91	2.68	-3.70334	1.39e-56
Il4	1.85	0.14	-3.72403	0.000980413
Mrln	9.15	0.69	-3.7291	1.1e-11
Snx31	0.4	0.03	-3.73697	0.00636217
Hoxa13	0.4	0.03	-3.73697	0.00636217
Ppp1r15a	97.45	7.28	-3.74265	0
Tmem56	3.49	0.26	-3.74664	5.43e-59
Serpinf2	0.95	0.07	-3.7625	5.72e-06
1500015O10Rik	8.03	0.59	-3.76661	1.04e-19
Asic3	2.89	0.21	-3.78261	2.78e-13
H2-Q1	1.11	0.08	-3.79442	3.07e-06
Lbx1	1.25	0.09	-3.79586	1.54e-09
Cacna1s	2.23	0.16	-3.8009	4.39e-35
Smtnl2	6.85	0.49	-3.80525	1.46e-54
Rbm24	2.82	0.2	-3.81762	1.89e-23
Col2a1	25.36	1.78	-3.83261	3.57e-300
6430571L13Rik	0.86	0.06	-3.8413	1.65e-06
Apol11b	47.02	3.27	-3.84591	1.53e-225
Ms4a1	6.48	0.45	-3.848	4.32e-53
Cd209c	0.72	0.05	-3.848	0.000980413
Map3k7cl	2.61	0.18	-3.85798	1.64e-12
Bex4	11.94	0.82	-3.86404	8.12e-28
Tmem120b	10.07	0.69	-3.86732	5.89e-56
Myod1	0.6	0.04	-3.90689	0.000980413
Ppargc1a	0.15	0.01	-3.90689	0.00636217
C1qtnf2	1.07	0.07	-3.93411	0.000276113
Susd2	3.72	0.24	-3.9542	1.21e-32
Scn4b	3.57	0.23	-3.95622	7.87e-49
Gm11127	2.64	0.17	-3.95693	6.14e-11
Mrgprf	0.63	0.04	-3.97728	0.000276113
Lipc	4.16	0.26	-4	1.32e-20
Gabbr2	0.16	0.01	-4	0.00636217
Tnn	2.09	0.13	-4.00692	5.12e-34
Atp7b	1.3	0.08	-4.02237	1.57e-23
Pgam2	179.55	10.98	-4.03144	0
Mboat2	4.09	0.25	-4.0321	3.01e-36
Myl2	17.06	1.04	-4.03596	3.15e-32
Hspa1b	9.58	0.58	-4.0459	5.41e-74
Tmem169	0.5	0.03	-4.05889	7.68e-05
Fitm1	13.32	0.79	-4.0756	8.93e-37
Hmga1-rs1	16.53	0.98	-4.07616	5.41e-74
Cacna1i	0.34	0.02	-4.08746	2.23e-10
Itgb6	0.34	0.02	-4.08746	2.12e-05
Sfrp5	0.68	0.04	-4.08746	0.000276113
Fgf3	1.2	0.07	-4.09954	3.76e-08
Bpgm	157.17	8.96	-4.13268	0
Tspan8	29.16	1.65	-4.14345	1.1e-97
Car3	124.7	6.95	-4.1653	0
Fndc5	1.44	0.08	-4.16993	2.39e-12
Phkg1	7.03	0.39	-4.17198	3.06e-48
Pax5	7.82	0.43	-4.18476	4.26e-76
Chst10	5.11	0.28	-4.18982	2.6e-41
Csrp3	12.78	0.7	-4.19039	5.82e-33
Asb12	1.1	0.06	-4.1964	0.000145836
Ncr1	0.92	0.05	-4.20163	0.000145836
Pdzk1	2.6	0.14	-4.21501	6.17e-07
Slc43a1	49.72	2.67	-4.21891	1.88e-293
Spon2	2.07	0.11	-4.23406	3.37e-13
Fam213a	64.39	3.42	-4.23477	1.47e-201
Apol10a	1.9	0.1	-4.24793	1.53e-17
Slc13a5	3.24	0.17	-4.25239	1.71e-31
1700020D05Rik	1.35	0.07	-4.26946	0.000145836
Slc26a7	2.35	0.12	-4.29155	4.81e-36
Ly6g6c	1.58	0.08	-4.30378	0.000521183
Ckmt2	39.87	2	-4.31723	8.02e-167
Spib	19.28	0.96	-4.32793	4.44e-150
Sptb	24.68	1.22	-4.33839	0
Paqr9	7.29	0.36	-4.33985	1.78e-172
Tmem233	2.44	0.12	-4.34577	2.19e-18
Fosb	4.99	0.24	-4.37793	2.36e-49
Aldob	1.67	0.08	-4.3837	2.23e-10
Blk	6.12	0.29	-4.39941	5.52e-42
Actg2	1.3	0.06	-4.43741	1.11e-05
Ampd1	35.57	1.64	-4.43889	7.57e-96
Cd209f	1.52	0.07	-4.44057	5.78e-06
1110002E22Rik	0.87	0.04	-4.44294	1.61e-25
Kcna7	1.54	0.07	-4.45943	2.23e-10
Tgm3	0.44	0.02	-4.45943	5.78e-06
Ccr7	5.14	0.23	-4.48206	2.28e-30
Cd59b	2.46	0.11	-4.48308	0.000521183
Slc6a9	17.95	0.8	-4.48784	2.16e-166
Mb	256.29	11.05	-4.53566	0
Cd209a	2.32	0.1	-4.53605	4.26e-10
Sh3tc2	5.84	0.25	-4.54597	5.45e-79
Iqcd	1.21	0.05	-4.59694	1.57e-06
Myl1	569.83	23.34	-4.60966	0
Vpreb1	12.61	0.5	-4.6565	9.06e-30
Sypl2	3.82	0.15	-4.67054	6.63e-48
Prokr1	0.51	0.02	-4.67243	8.16e-07
Sox6	4.61	0.18	-4.6787	2.94e-117
Abcg4	7.95	0.31	-4.68061	6.04e-85
Pklr	6.7	0.26	-4.68758	3.29e-57
Ppp1r14c	2.89	0.11	-4.71549	1.71e-19
Hhatl	4.49	0.17	-4.72311	4.53e-26
Irx6	0.53	0.02	-4.72792	2.12e-05
Prkag3	2.92	0.11	-4.73039	4.53e-26
Snca	192.78	7.24	-4.73482	0
Casq1	100.17	3.67	-4.77053	0
Bves	0.85	0.03	-4.82443	1.4e-12
Pvalb	934.52	31.51	-4.89034	0
Hrasls	0.89	0.03	-4.89077	1.57e-08
Aldh1a7	4.47	0.15	-4.89724	1.64e-29
Slc12a3	0.6	0.02	-4.90689	0.000980413
Nrip3	1.21	0.04	-4.91886	4.42e-16
Slco1a5	0.91	0.03	-4.92283	7.68e-05
Hist3h2ba	3.65	0.12	-4.92679	2.2e-07
Apol8	12.54	0.4	-4.97039	5.75e-93
Ctse	114.08	3.62	-4.97791	0
Cpz	4.49	0.14	-5.00322	2.17e-32
Slfn14	10.03	0.31	-5.01591	8.17e-117
Sbk2	2.63	0.08	-5.03892	1.52e-17
Mylk3	6.7	0.2	-5.06609	6.34e-73
Agtr1a	3.37	0.1	-5.07468	2.09e-24
Myh7	0.69	0.02	-5.10852	2.5e-14
Myl3	5.61	0.16	-5.13186	3.94e-18
Car2	608.95	17.27	-5.13998	0
Smco1	1.78	0.05	-5.15381	3.04e-08
Dupd1	4.85	0.13	-5.2214	5.2e-19
Fcmr	9	0.24	-5.22882	1.98e-47
Cd209d	3.03	0.08	-5.24317	1.57e-08
Hemgn	87.95	2.32	-5.24449	0
Slc26a1	1.15	0.03	-5.26053	6.52e-15
Lrrc38	1.15	0.03	-5.26053	8.1e-09
Ccdc92b	3.1	0.08	-5.27612	1.78e-40
Rag2	1.55	0.04	-5.27612	3.67e-13
Rhag	46.97	1.21	-5.27866	0
Fhdc1	13.28	0.34	-5.28758	1.9e-151
Car1	179.29	4.53	-5.30664	0
Cd19	20.42	0.5	-5.35191	5.74e-160
Slc6a20a	4.74	0.11	-5.42931	5.1e-48
Slc38a3	2.67	0.06	-5.47573	4.02e-23
Ank1	40.62	0.9	-5.49612	0
Ostn	4.97	0.11	-5.49767	1.36e-24
Tspo2	53.67	1.12	-5.58255	8.24e-164
Syt14	0.48	0.01	-5.58496	3.67e-13
Alas2	411.75	8.57	-5.58633	0
Tmcc2	144.52	3	-5.59016	0
Slc25a21	9.21	0.19	-5.59913	1.12e-59
Mylk4	9.36	0.19	-5.62244	7.01e-171
Mettl21c	6.99	0.14	-5.64179	2.33e-26
Samd11	7.62	0.15	-5.66676	5.78e-58
Ypel4	35.19	0.68	-5.69349	2.66e-194
Gypa	211.99	4.04	-5.7135	0
Epb42	18.99	0.33	-5.84663	2.67e-252
Tspan33	86.38	1.49	-5.85731	0
Hbb-bs	49820	843.61	-5.88401	0
Cldn13	127.37	2.14	-5.89527	0
Pkhd1l1	1.8	0.03	-5.90689	9.12e-81
Hmcn2	0.06	0.001	-5.90689	0.00636217
Dmtn	46.89	0.78	-5.90966	0
1300017J02Rik	12.22	0.2	-5.9331	2.54e-84
Fcer2a	1.85	0.03	-5.94642	4.9e-14
Slc38a5	32.89	0.53	-5.95551	4.07e-206
Gfap	3.98	0.06	-6.05166	1.12e-36
Add2	24.65	0.37	-6.05792	2.49563829220352e-311
Fn3k	25	0.37	-6.07826	1.39e-107
Ermap	31.89	0.47	-6.0843	0
Tac2	7.5	0.11	-6.09132	4.77e-19
Klf1	71.8	1.05	-6.09552	0
Art4	2.16	0.03	-6.16993	3.02e-20
Trim10	73.98	0.98	-6.23821	0
Hba-a2	47098	609.39	-6.27216	0
Phyhip	2.34	0.03	-6.2854	1.94e-24
Hba-a1	30914	394.87	-6.29074	0
Spta1	13.31	0.17	-6.29083	0
Kcnq3	0.08	0.001	-6.32193	0.00097925
Pkd1l1	0.08	0.001	-6.32193	0.0156414
Slc4a1	204.4	2.5	-6.35332	0
Rhd	126.1	1.51	-6.38388	0
Hbb-bt	7430.16	87.37	-6.41011	0
Pcdhac2	0.09	0.001	-6.49185	0.0156414
Cecr2	2.79	0.03	-6.53916	2.44e-74
Slc30a10	0.95	0.01	-6.56986	1.51e-20
Ly6d	62.59	0.61	-6.68098	4e-164
Kel	37.08	0.36	-6.6865	4.5620548976697e-315
Pdia2	4.13	0.04	-6.69	1.21e-22
Rec114	9.44	0.09	-6.71272	1.01e-30
Hbq1b	28.61	0.27	-6.72742	2.01e-58
Btnl10	20.68	0.16	-7.01402	1.63e-305
Igll1	11.8	0.09	-7.03465	1.37e-37
Brinp2	0.14	0.001	-7.12928	0.0156414
Fgf6	0.15	0.001	-7.22882	0.00782344
Grm4	0.15	0.001	-7.22882	0.00782344
Sowaha	6.06	0.04	-7.24317	3.2e-81
Cacna2d4	0.16	0.001	-7.32193	0.00097925
Pcolce2	0.17	0.001	-7.40939	0.00391328
Grip1	0.17	0.001	-7.40939	0.00782344
Lypd6	0.17	0.001	-7.40939	0.0156414
Pdzrn4	0.18	0.001	-7.49185	0.0156414
Frmd3	0.19	0.001	-7.56986	0.00391328
Hapln4	0.19	0.001	-7.56986	0.00782344
Chrna1	0.2	0.001	-7.64386	0.00195752
Icam5	0.2	0.001	-7.64386	0.0156414
Lgi1	0.21	0.001	-7.71425	0.000122627
Efcab1	0.24	0.001	-7.90689	0.0156414
Aqp4	0.25	0.001	-7.96578	3.07e-05
Pou3f1	0.25	0.001	-7.96578	0.00097925
Zfp385b	0.26	0.001	-8.02237	0.00782344
Ffar1	0.27	0.001	-8.07682	0.000122627
Btn1a1	0.28	0.001	-8.12928	0.00097925
Cgn	0.31	0.001	-8.27612	3.85e-06
Ntf5	0.31	0.001	-8.27612	0.0156414
Clgn	0.35	0.001	-8.45121	6.14e-05
C2cd4c	0.37	0.001	-8.53138	0.000245094
Slc16a5	0.42	0.001	-8.71425	0.00195752
Kcng4	0.43	0.001	-8.74819	1.93e-06
Tnk1	0.43	0.001	-8.74819	0.000122627
A2m	0.45	0.001	-8.81378	6.05e-08
Gm8369	0.49	0.001	-8.93664	0.0156414
Vsnl1	0.51	0.001	-8.99435	0.00195752
Klhl14	0.52	0.001	-9.02237	3.03e-08
Gdap1	0.55	0.001	-9.10329	3.03e-08
Nhlrc4	0.56	0.001	-9.12928	6.14e-05
Arhgdig	0.67	0.001	-9.38802	0.00782344
Slc47a1	0.72	0.001	-9.49185	2.41e-07
Gpr50	0.81	0.001	-9.66178	1.9e-09
Tspan10	0.87	0.001	-9.76487	7.69e-06
Rnf212	0.96	0.001	-9.90689	0.00195752
Ccdc74a	1.07	0.001	-10.0634	0.00097925
Adprhl1	1.08	0.001	-10.0768	3.85e-06
Bfsp2	1.09	0.001	-10.0901	4.82e-07
[truncated: 18 more rows]
